# Supplementary material for: Detargeting Lentiviral-Mediated CFTR Expression in Airway Basal Cells Using miR-106b
Source: Genes (Basel). 2020 Oct 6;11(10):1169. doi: 10.3390/genes11101169 (PMC7601932; doi:10.3390/genes11101169)
Supplement: Supplementary file 1 [file genes-11-01169-s001.zip]

Archive with 2 entries (2 files):
- S1-PCR array table.xlsx
- __MACOSX/._S1-PCR array table.xlsx
