# Supplementary material for: Detargeting Lentiviral-Mediated CFTR Expression in Airway Basal Cells Using miR-106b
Source: Genes (Basel). 2020 Oct 6;11(10):1169. doi: 10.3390/genes11101169 (PMC7601932; doi:10.3390/genes11101169)
Supplement: Supplementary file 1 [file genes-11-01169-s001.zip › S1-PCR array table.xlsx]

## Sheet: Raw unfiltered Ct Values
	Passage 3 Ct			Passage 18 Ct			Average
miRNA	1	2	3	1	2	3	Ct P3	Ct P18
RNU48-4373383	22.722	22.969	22.425	23.073	23.014	23.02	22.7053	23.0357		377
MammU6-4395470	20.918	21.187	20.692	21.455	21.442	21.573	20.9323	21.49
RNU44-4373384	24.349	24.463	24.293	24.387	24.428	24.45	24.3683	24.4217
ath-miR159a-4373390	40	40	40	40	40	40	40	40
hsa-miR-155-4395459	29.762	29.861	29.629	30.62	30.915	31.239	29.7507	30.9247
hsa-let-7a-4373169	28.767	29.211	28.807	28.522	28.922	28.804	28.9283	28.7493
hsa-let-7b-4395446	27.318	27.333	27.459	27.103	26.949	27.224	27.37	27.092
hsa-let-7c-4373167	33.211	32.57	32.784	32.963	34.684	34.414	32.855	34.0203
hsa-let-7d-4395394	29.302	29.743	29.537	29.248	29.142	29.657	29.5273	29.349
hsa-let-7e-4395517	26.497	27.234	27.088	26.941	27.098	26.919	26.9397	26.986
hsa-let-7f-4373164	31.816	32.325	31.727	31.98	32.559	32.241	31.956	32.26
hsa-let-7g-4395393	27.572	27.72	27.359	27.851	27.994	28.137	27.5503	27.994
hsa-miR-1-4395333	40	40	40	40	40	40	40	40
hsa-miR-100-4373160	29.559	29.669	28.975	28.543	28.578	28.331	29.401	28.484
hsa-miR-101-4395364	32.544	32.033	31.923	32.575	33.942	33.38	32.1667	33.299
hsa-miR-103-4373158	29.545	29.748	29.485	29.56	29.101	29.551	29.5927	29.404
hsa-miR-105-4395278	40	40	40	40	40	40	40	40
hsa-miR-106a-4395280	21.955	22.186	21.82	22.474	22.63	22.625	21.987	22.5763
hsa-miR-106b-4373155	27.553	27.961	27.629	28.426	28.176	28.551	27.7143	28.3843
hsa-miR-107-4373154	33.928	40	34.301	36.351	34.261	40	36.0763	36.8707
hsa-miR-10a-4373153	40	34.318	40	40	38.018	40	38.106	39.3393
hsa-miR-10b-4395329	40	40	40	40	40	40	40	40
hsa-miR-122-4395356	40	40	40	40	40	40	40	40
hsa-miR-124-4373295	40	40	40	40	40	40	40	40
hsa-miR-125a-3p-4395310	35.146	33.885	40	34.037	40	40	36.3437	38.0123
hsa-miR-125a-5p-4395309	27.903	28.062	27.513	28.055	28.241	27.949	27.826	28.0817
hsa-miR-125b-4373148	29.024	29.403	28.818	28.218	28.484	28.757	29.0817	28.4863
hsa-miR-126-4395339	29.247	29.547	29.304	29.436	29.596	29.666	29.366	29.566
hsa-miR-127-3p-4373147	31.209	32.208	32.011	31.838	30.97	31.331	31.8093	31.3797
hsa-miR-127-5p-4395340	40	40	40	40	40	40	40	40
hsa-miR-128-4395327	32.436	32.458	32.521	32.587	32.614	33.096	32.4717	32.7657
hsa-miR-129-3p-4373297	40	40	40	40	40	40	40	40
hsa-miR-129-5p-4373171	40	40	40	40	40	40	40	40
hsa-miR-130a-4373145	29.965	30.241	29.676	30.431	30.318	30.345	29.9607	30.3647
hsa-miR-130b-4373144	32.605	32.798	31.235	33.241	31.475	31.942	32.2127	32.2193
hsa-miR-132-4373143	28.595	28.888	28.918	28.934	28.843	28.76	28.8003	28.8457
hsa-miR-133a-4395357	35.998	40	40	40	40	40	38.666	40
hsa-miR-133b-4395358	40	40	40	40	40	40	40	40
hsa-miR-134-4373299	32.731	33.081	33.132	33.513	33.817	33.222	32.9813	33.5173
hsa-miR-135a-4373140	32.902	33.67	32.809	34.266	32.986	32.781	33.127	33.3443
hsa-miR-135b-4395372	27.051	27.445	26.978	27.319	27.53	27.126	27.158	27.325
hsa-miR-136-4373173	39.065	40	40	40	40	40	39.6883	40
hsa-miR-137-4373301	40	40	33.437	37.865	33.478	40	37.8123	37.1143
hsa-miR-138-4395395	29.251	28.723	28.525	32.12	31.346	31.131	28.833	31.5323
hsa-miR-139-3p-4395424	40	40	40	40	40	40	40	40
hsa-miR-139-5p-4395400	40	34.774	40	33.733	40	35.097	38.258	36.2767
hsa-miR-140-3p-4395345	33.404	33.292	32.949	33.517	34.136	34.282	33.215	33.9783
hsa-miR-140-5p-4373374	29.264	28.743	28.65	29.287	29.344	29.793	28.8857	29.4747
hsa-miR-141-4373137	28.333	28.784	28.378	28.982	28.76	29.053	28.4983	28.9317
hsa-miR-142-3p-4373136	40	36.005	40	35.22	40	34.117	38.6683	36.4457
hsa-miR-142-5p-4395359	40	40	40	40	40	40	40	40
hsa-miR-143-4395360	40	40	40	40	40	40	40	40
hsa-miR-145-4395389	35.321	35.888	37.365	40	40	40	36.1913	40
hsa-miR-146a-4373132	31.656	31.243	31.722	33.34	33.048	32.848	31.5403	33.0787
hsa-miR-146b-3p-4395472	40	40	35.205	40	40	40	38.4017	40
hsa-miR-146b-5p-4373178	31.217	31.067	30.561	31.635	30.326	31.848	30.9483	31.2697
hsa-miR-147-4373131	40	40	40	40	40	40	40	40
hsa-miR-147b-4395373	40	40	40	40	40	40	40	40
hsa-miR-148a-4373130	30.023	30.44	29.907	29.763	30.052	30.191	30.1233	30.002
hsa-miR-148b-4373129	31.972	34.508	32.065	32.39	32.542	32.768	32.8483	32.5667
hsa-miR-149-4395366	25.811	25.851	25.397	26.049	26.039	26.06	25.6863	26.0493
hsa-miR-150-4373127	37.488	40	35.932	40	40	40	37.8067	40
hsa-miR-152-4395170	29.55	30.388	30.492	31.004	29.978	30.843	30.1433	30.6083
hsa-miR-153-4373305	40	40	40	40	40	40	40	40
hsa-miR-154-4373270	40	40	40	40	40	40	40	40
hsa-miR-15a-4373123	33.677	29.358	32.063	33.11	34.864	33.168	31.6993	33.714
hsa-miR-15b-4373122	27.873	28.426	27.965	28.651	28.632	28.802	28.088	28.695
hsa-miR-16-4373121	24.831	24.773	24.461	25.405	25.617	25.597	24.6883	25.5397
hsa-miR-17-4395419	22.172	22.243	21.968	22.735	22.708	22.639	22.1277	22.694
hsa-miR-181a-4373117	31.527	33.599	33.166	31.96	32.066	32.165	32.764	32.0637
hsa-miR-181c-4373115	36.577	39.948	38.663	38.313	37.428	37.578	38.396	37.773
hsa-miR-182-4395445	30.967	30.458	30.466	31.1	31.116	30.874	30.6303	31.03
hsa-miR-183-4395380	31.636	32.238	31.738	32.825	32.964	32.136	31.8707	32.6417
hsa-miR-184-4373113	40	40	40	40	40	40	40	40
hsa-miR-185-4395382	31.64	32.077	32.01	32.115	31.441	31.626	31.909	31.7273
hsa-miR-186-4395396	27.044	27.032	26.927	27.333	27.476	27.377	27.001	27.3953
hsa-miR-187-4373307	40	40	38.567	40	40	35.578	39.5223	38.526
hsa-miR-188-3p-4395217	40	40	40	40	40	40	40	40
hsa-miR-18a-4395533	28.314	28.646	28.117	28.725	28.692	28.729	28.359	28.7153
hsa-miR-18b-4395328	31.867	32.214	32.301	32.241	33.078	32.859	32.1273	32.726
hsa-miR-190-4373110	40	40	39.46	40	35.235	40	39.82	38.4117
hsa-miR-191-4395410	24.564	24.473	24.229	24.568	24.496	24.189	24.422	24.4177
hsa-miR-192-4373108	31.986	32.484	31.515	32.767	32.333	32.037	31.995	32.379
hsa-miR-193a-3p-4395361	34.279	37.111	34.788	34.452	35.509	34.335	35.3927	34.7653
hsa-miR-193a-5p-4395392	31.31	31.543	31.462	32.022	32.537	31.143	31.4383	31.9007
hsa-miR-193b-4395478	27.061	27.29	26.97	26.204	26.246	26.396	27.107	26.282
hsa-miR-194-4373106	35.065	40	34.041	34.245	34.61	34.486	36.3687	34.447
hsa-miR-195-4373105	30.159	30.29	29.992	30.749	30.402	31.224	30.147	30.7917
hsa-miR-196b-4395326	40	40	40	36.836	40	40	40	38.9453
hsa-miR-197-4373102	29.726	29.73	29.942	29.812	29.341	30.382	29.7993	29.845
hsa-miR-198-4395384	40	40	40	40	39.488	40	40	39.8293
hsa-miR-199a-3p-4395415	34.306	40	38.695	40	40	40	37.667	40
hsa-miR-199a-5p-4373272	40	40	40	40	40	40	40	40
hsa-miR-199b-5p-4373100	40	40	40	40	40	40	40	40
hsa-miR-19a-4373099	24.998	25.128	24.872	25.449	25.498	25.612	24.9993	25.5197
hsa-miR-19b-4373098	22.577	22.535	22.311	22.998	23.117	23.044	22.4743	23.053
hsa-miR-200a-4378069	27.446	27.629	27.474	27.869	28.088	28.061	27.5163	28.006
hsa-miR-200b-4395362	25.931	26.462	26.219	26.685	26.712	26.74	26.204	26.7123
hsa-miR-200c-4395411	22.894	23.183	22.922	23.1	23.161	23.173	22.9997	23.1447
hsa-miR-202-4395474	33.894	40	35.967	34.071	35.302	36.204	36.6203	35.1923
hsa-miR-203-4373095	23.313	23.578	23.167	24.264	24.243	24.305	23.3527	24.2707
hsa-miR-204-4373094	40	40	40	40	40	36.317	40	38.7723
hsa-miR-205-4373093	25.037	25.186	25.122	24.949	25.008	25.013	25.115	24.99
hsa-miR-208-4373091	40	40	40	40	40	40	40	40
hsa-miR-208b-4395401	40	40	40	40	40	40	40	40
hsa-miR-20a-4373286	23.311	23.342	23.106	23.856	23.891	23.782	23.253	23.843
hsa-miR-20b-4373263	30.784	31.041	30.304	30.716	31.054	31.331	30.7097	31.0337
hsa-miR-21-4373090	26.065	26.588	26.155	26.406	26.017	26.201	26.2693	26.208
hsa-miR-210-4373089	28.159	28.557	27.849	27.777	27.888	27.709	28.1883	27.7913
hsa-miR-211-4373088	39.186	37.515	40	40	40	40	38.9003	40
hsa-miR-212-4373087	36.048	36.51	34.698	40	32.593	35.142	35.752	35.9117
hsa-miR-214-4395417	40	40	40	40	40	40	40	40
hsa-miR-215-4373084	40	40	37.264	35.22	37.593	40	39.088	37.6043
hsa-miR-216a-4395331	40	40	40	40	40	40	40	40
hsa-miR-216b-4395437	40	40	40	40	35.622	40	40	38.5407
hsa-miR-217-4395448	40	40	40	40	40	40	40	40
hsa-miR-218-4373081	30.412	31.636	31.588	32.373	30.808	31.502	31.212	31.561
hsa-miR-219-1-3p-4395206	40	38.397	40	40	40	40	39.4657	40
hsa-miR-219-2-3p-4395501	40	40	40	40	40	40	40	40
hsa-miR-219-5p-4373080	40	40	40	40	40	40	40	40
hsa-miR-22-4373079	31.506	32.455	33.938	32.436	32.752	33.51	32.633	32.8993
hsa-miR-220-4373078	40	40	40	40	40	40	40	40
hsa-miR-220b-4395317	40	40	40	35.84	40	38.98	40	38.2733
hsa-miR-220c-4395322	40	40	40	40	40	40	40	40
hsa-miR-221-4373077	26.374	26.614	26.295	26.231	26.133	26.257	26.4277	26.207
hsa-miR-222-4395387	22.685	22.65	22.487	22.505	22.678	22.566	22.6073	22.583
hsa-miR-223-4395406	31.449	31.314	31.494	32.556	32.34	33.414	31.419	32.77
hsa-miR-224-4395210	28.647	28.897	28.735	29.065	29.134	29.045	28.7597	29.0813
hsa-miR-23a-4373074	32.658	32.397	31.383	32.101	30.586	31.682	32.146	31.4563
hsa-miR-23b-4373073	35.01	33.248	31.839	32.655	32.843	32.965	33.3657	32.821
hsa-miR-24-4373072	22.23	22.437	22.072	22.007	21.99	21.944	22.2463	21.9803
hsa-miR-25-4373071	28.934	29.423	28.941	29.769	29.53	29.84	29.0993	29.713
hsa-miR-26a-4395166	26.734	27.071	26.566	26.767	26.852	26.925	26.7903	26.848
hsa-miR-26b-4395167	28.477	28.197	28.061	28.248	28.454	28.44	28.245	28.3807
hsa-miR-27a-4373287	25.394	25.577	25.498	25.749	25.593	25.605	25.4897	25.649
hsa-miR-27b-4373068	27.913	28.367	28.689	28.077	28.026	28.559	28.323	28.2207
hsa-miR-28-3p-4395557	28.162	28.11	27.995	28.405	28.212	28.366	28.089	28.3277
hsa-miR-28-5p-4373067	29.422	29.936	29.841	29.687	29.409	29.782	29.733	29.626
hsa-miR-296-3p-4395212	36.08	35.855	35.625	40	40	37.247	35.8533	39.0823
hsa-miR-296-5p-4373066	33.564	33.447	33.6	33.605	33.568	35.017	33.537	34.0633
hsa-miR-298-4395301	40	40	40	40	40	40	40	40
hsa-miR-299-3p-4373189	40	40	40	40	40	40	40	40
hsa-miR-299-5p-4373188	35.333	35.216	36.878	40	40	37.827	35.809	39.2757
hsa-miR-29a-4395223	23.753	24.02	23.69	23.827	23.589	23.86	23.821	23.7587
hsa-miR-29b-4373288	30.406	31.313	31.424	30.813	30.109	30.183	31.0477	30.3683
hsa-miR-29c-4395171	31.334	31.64	30.792	31.188	30.919	31.497	31.2553	31.2013
hsa-miR-301a-4373064	29.682	29.899	29.794	29.921	29.635	29.724	29.7917	29.76
hsa-miR-301b-4395503	36.439	34.275	32.177	38.103	32.896	35.498	34.297	35.499
hsa-miR-302a-4378070	40	40	40	40	40	40	40	40
hsa-miR-302b-4378071	40	40	40	40	40	40	40	40
hsa-miR-302c-4378072	40	40	40	40	40	40	40	40
hsa-miR-30b-4373290	26.034	26.266	25.954	26.235	26.133	26.28	26.0847	26.216
hsa-miR-30c-4373060	25.311	25.884	25.168	25.592	25.459	25.594	25.4543	25.5483
hsa-miR-31-4395390	22.536	22.761	22.305	22.439	22.396	22.502	22.534	22.4457
hsa-miR-32-4395220	34.627	35.126	33.655	34.417	33.286	35.01	34.4693	34.2377
hsa-miR-320-4395388	26.487	26.369	26.435	27.259	27.135	27.092	26.4303	27.162
hsa-miR-323-3p-4395338	32.065	31.581	32.195	32.578	32.118	31.941	31.947	32.2123
hsa-miR-324-3p-4395272	30.832	31.104	30.689	31.545	30.593	30.961	30.875	31.033
hsa-miR-324-5p-4373052	31.241	31.419	30.484	30.913	31.647	31.192	31.048	31.2507
hsa-miR-325-4373051	40	40	40	40	40	40	40	40
hsa-miR-326-4373050	40	40	40	40	40	40	40	40
hsa-miR-328-4373049	32.934	32.136	33.378	32.009	31.749	33.735	32.816	32.4977
hsa-miR-329-4373191	40	40	40	40	40	40	40	40
hsa-miR-330-3p-4373047	35.361	35.447	34.751	35.779	35.4	35.736	35.1863	35.6383
hsa-miR-330-5p-4395341	40	40	40	35.052	40	37.206	40	37.4193
hsa-miR-331-3p-4373046	26.812	26.816	26.468	26.729	26.501	26.471	26.6987	26.567
hsa-miR-331-5p-4395344	33.493	35.168	31.78	34.631	33.812	34.821	33.4803	34.4213
hsa-miR-335-4373045	32.506	31.736	33.929	34.231	33.672	33.043	32.7237	33.6487
hsa-miR-337-5p-4395267	35.65	33	35.982	38.779	40	37.013	34.8773	38.5973
hsa-miR-338-3p-4395363	36.173	40	40	40	40	40	38.7243	40
hsa-miR-339-3p-4395295	31.463	31.015	31.1	31.753	31.992	31.544	31.1927	31.763
hsa-miR-339-5p-4395368	31.051	32.372	30.567	31.241	31.875	32.581	31.33	31.899
hsa-miR-33b-4395196	40	40	40	40	40	40	40	40
hsa-miR-340-4395369	32.881	32.511	32.232	37.407	33.503	40	32.5413	36.97
hsa-miR-342-3p-4395371	28.003	28.27	27.867	27.558	27.713	27.599	28.0467	27.6233
hsa-miR-342-5p-4395258	40	40	40	40	40	39.336	40	39.7787
hsa-miR-345-4395297	28.849	29.24	28.625	29.768	29.576	29.93	28.9047	29.758
hsa-miR-346-4373038	40	40	40	40	40	40	40	40
hsa-miR-34a-4395168	27.708	28.527	27.777	27.91	27.652	28.046	28.004	27.8693
hsa-miR-34c-5p-4373036	31.721	31.988	31.5	31.772	31.232	32.051	31.7363	31.685
hsa-miR-361-5p-4373035	32.841	31.929	33.402	35.018	33.78	32.142	32.724	33.6467
hsa-miR-362-3p-4395228	34.673	34.323	36.502	32.993	35.233	33.524	35.166	33.9167
hsa-miR-362-5p-4378092	31.747	30.474	30.958	32.008	31.349	30.833	31.0597	31.3967
hsa-miR-363-4378090	40	40	40	40	40	40	40	40
hsa-miR-365-4373194	29.784	29.958	29.645	29.471	29.36	29.257	29.7957	29.3627
hsa-miR-367-4373034	40	40	40	40	40	40	40	40
hsa-miR-369-3p-4373032	40	36.542	36.712	40	40	40	37.7513	40
hsa-miR-369-5p-4373195	40	40	40	40	40	40	40	40
hsa-miR-370-4395386	34.936	34.768	34.281	33.829	40	37.746	34.6617	37.1917
hsa-miR-371-3p-4395235	40	40	40	40	40	40	40	40
hsa-miR-372-4373029	40	40	40	40	40	40	40	40
hsa-miR-373-4378073	40	40	40	40	40	40	40	40
hsa-miR-374a-4373028	28.525	28.711	28.189	28.651	28.35	28.694	28.475	28.565
hsa-miR-374b-4381045	26.819	26.815	26.342	27.225	27.193	27.198	26.6587	27.2053
hsa-miR-375-4373027	33.309	32.16	31.453	32.347	34.186	32.337	32.3073	32.9567
hsa-miR-376a-4373026	31.106	31.6	31.154	31.981	33.049	31.981	31.2867	32.337
hsa-miR-376b-4373196	40	40	40	40	40	35.392	40	38.464
hsa-miR-376c-4395233	30.27	30.6	30.113	31.626	30.573	30.892	30.3277	31.0303
hsa-miR-377-4373025	40	40	40	40	40	40	40	40
hsa-miR-379-4373349	31.429	33.179	31.23	34.447	31.739	32.236	31.946	32.8073
hsa-miR-380-4373022	40	40	40	40	40	40	40	40
hsa-miR-381-4373020	40	40	37.196	40	39.931	40	39.0653	39.977
hsa-miR-382-4373019	38.444	34.967	33.911	34.954	32.82	34.994	35.774	34.256
hsa-miR-383-4373018	40	40	40	40	40	40	40	40
hsa-miR-384-4373017	40	40	40	40	40	40	40	40
hsa-miR-409-5p-4395442	40	40	40	34.17	40	40	40	38.0567
hsa-miR-410-4378093	37.01	35.283	35.236	35.697	34.137	34.617	35.843	34.817
hsa-miR-411-4381013	31.795	32.995	32.048	32.584	32.157	32.117	32.2793	32.286
hsa-miR-412-4373199	40	40	40	40	40	40	40	40
hsa-miR-422a-4395408	28.91	28.778	28.579	29.449	29.504	29.367	28.7557	29.44
hsa-miR-423-5p-4395451	35.42	36.884	37.226	40	34.103	40	36.51	38.0343
hsa-miR-424-4373201	40	33.902	34.022	32.012	32.096	33.56	35.9747	32.556
hsa-miR-425-4380926	30.129	29.806	29.598	29.609	29.252	29.676	29.8443	29.5123
hsa-miR-429-4373203	27.879	28.187	27.776	28.499	28.579	28.268	27.9473	28.4487
hsa-miR-431-4395173	39.098	38.683	39.957	40	38.535	38.707	39.246	39.0807
hsa-miR-433-4373205	33.521	34.058	40	40	40	35.798	35.8597	38.5993
hsa-miR-448-4373206	40	40	40	40	40	40	40	40
hsa-miR-449a-4373207	36.026	40	40	36.168	34.43	39.75	38.6753	36.7827
hsa-miR-449b-4381011	40	40	40	37.766	40	40	40	39.2553
hsa-miR-450a-4395414	40	40	40	40	33.976	40	40	37.992
hsa-miR-450b-3p-4395319	40	40	40	40	40	40	40	40
hsa-miR-450b-5p-4395318	40	40	40	38.429	35.101	35.863	40	36.4643
hsa-miR-451-4373360	40	40	40	40	40	40	40	40
hsa-miR-452-4395440	29.952	30.477	29.33	30.694	30.115	30.754	29.9197	30.521
hsa-miR-453-4395429	40	40	40	40	40	40	40	40
hsa-miR-454-4395434	26.906	26.699	26.513	27.184	27.439	27.243	26.706	27.2887
hsa-miR-455-3p-4395355	30.386	32.567	30.782	30.695	30.698	31.275	31.245	30.8893
hsa-miR-455-5p-4378098	31.779	32.808	31.783	31.946	30.835	31.234	32.1233	31.3383
hsa-miR-483-5p-4395449	40	40	36.944	40	40	40	38.9813	40
hsa-miR-484-4381032	25.986	25.966	25.77	26.533	26.689	26.541	25.9073	26.5877
hsa-miR-485-3p-4378095	33.092	35.065	33.207	34.48	35.626	34.465	33.788	34.857
hsa-miR-485-5p-4373212	40	40	40	40	40	40	40	40
hsa-miR-486-3p-4395204	37.018	35.107	40	30.295	33.299	31.657	37.375	31.7503
hsa-miR-486-5p-4378096	30.647	31.585	30.072	30.384	29.909	29.88	30.768	30.0577
hsa-miR-487a-4378097	35.511	37.931	36.917	35.781	35.616	35.952	36.7863	35.783
hsa-miR-487b-4378102	33.035	34.46	36.933	34.735	39.222	36.196	34.8093	36.7177
hsa-miR-488-4395468	40	40	40	40	40	40	40	40
hsa-miR-489-4395469	33.722	33.377	33.842	34.162	34.51	34.177	33.647	34.283
hsa-miR-490-3p-4373215	40	40	37.9	40	40	40	39.3	40
hsa-miR-491-3p-4395471	40	40	40	40	40	40	40	40
hsa-miR-491-5p-4381053	33.461	33.314	32.697	32.185	33.459	31.966	33.1573	32.5367
hsa-miR-492-4373217	40	40	40	40	40	40	40	40
hsa-miR-493-4395475	34.497	36.153	34.241	33.772	35.267	34.357	34.9637	34.4653
hsa-miR-494-4395476	30.645	30.248	30.315	30.425	29.415	30.541	30.4027	30.127
hsa-miR-495-4381078	33.412	33.327	31.837	32.468	32.722	32.282	32.8587	32.4907
hsa-miR-496-4386771	40	40	40	40	40	40	40	40
hsa-miR-499-3p-4395538	40	40	40	40	40	40	40	40
hsa-miR-499-5p-4381047	34.161	40	40	40	40	40	38.0537	40
hsa-miR-500-4395539	32.24	32.533	31.87	35.213	31.613	34.982	32.2143	33.936
hsa-miR-501-3p-4395546	40	40	40	40	40	40	40	40
hsa-miR-501-5p-4373226	32.958	33.183	31.462	33.664	33.752	35.823	32.5343	34.413
hsa-miR-502-3p-4395194	37.776	34.633	34.579	35.474	40	34.194	35.6627	36.556
hsa-miR-502-5p-4373227	40	40	40	35.549	40	35.593	40	37.0473
hsa-miR-503-4373228	40	35.654	40	34.76	34.465	34.104	38.5513	34.443
hsa-miR-504-4395195	40	40	40	40	40	40	40	40
hsa-miR-505-4395200	40	40	40	40	40	40	40	40
hsa-miR-506-4373231	40	40	40	40	40	40	40	40
hsa-miR-507-4373232	40	40	40	40	40	40	40	40
hsa-miR-508-3p-4373233	40	40	40	40	40	40	40	40
hsa-miR-508-5p-4395203	40	40	40	40	40	40	40	40
hsa-miR-509-3-5p-4395266	40	40	40	40	40	40	40	40
hsa-miR-509-5p-4395346	38.071	40	40	36.902	40	36.578	39.357	37.8267
hsa-miR-510-4395352	40	40	40	40	40	40	40	40
hsa-miR-511-4373236	40	40	40	40	40	34.887	40	38.2957
hsa-miR-512-3p-4381034	35.897	40	40	40	40	40	38.6323	40
hsa-miR-512-5p-4373238	40	40	40	40	40	40	40	40
hsa-miR-513-5p-4395201	40	40	40	40	40	40	40	40
hsa-miR-515-3p-4395480	40	40	40	40	40	40	40	40
hsa-miR-515-5p-4373242	40	40	40	40	40	40	40	40
hsa-miR-516a-5p-4395527	40	40	40	40	40	40	40	40
hsa-miR-516b-4395172	40	40	40	40	40	40	40	40
hsa-miR-517a-4395513	40	40	40	40	40	40	40	40
hsa-miR-517b-4373244	40	40	39.62	40	40	40	39.8733	40
hsa-miR-517c-4373264	40	40	40	40	40	40	40	40
hsa-miR-518a-3p-4395508	40	40	40	40	40	40	40	40
hsa-miR-518a-5p-4395507	40	40	40	40	40	40	40	40
hsa-miR-518b-4373246	40	40	40	38.753	40	35.708	40	38.1537
hsa-miR-518c-4395512	40	40	40	40	40	40	40	40
hsa-miR-518d-3p-4373248	37.612	40	40	40	40	40	39.204	40
hsa-miR-518d-5p-4395500	40	40	40	40	40	40	40	40
hsa-miR-518e-4395506	40	40	40	40	40	40	40	40
hsa-miR-518f-4395499	40	36.207	40	38.137	39.654	38.045	38.7357	38.612
hsa-miR-519a-4395526	38.396	40	36.372	40	40	39.241	38.256	39.747
hsa-miR-519c-3p-4373251	40	40	40	40	40	40	40	40
hsa-miR-519d-4395514	40	40	40	40	37.914	40	40	39.3047
hsa-miR-519e-4395481	40	40	40	38.89	39.474	40	40	39.4547
hsa-miR-520a-3p-4373268	40	40	40	36.933	40	40	40	38.9777
hsa-miR-520a-5p-4378085	40	40	40	40	40	40	40	40
hsa-miR-520b-4373252	40	40	40	40	40	40	40	40
hsa-miR-520d-5p-4395504	40	40	40	40	40	40	40	40
hsa-miR-520e-4373255	40	40	40	40	40	40	40	40
hsa-miR-520f-4373256	40	36.253	40	40	40	40	38.751	40
hsa-miR-520g-4373257	40	40	40	40	40	40	40	40
hsa-miR-521-4373259	40	40	40	40	40	40	40	40
hsa-miR-522-4395524	40	40	40	40	40	40	40	40
hsa-miR-523-4395497	39.108	35.376	40	39.857	35.974	37.282	38.1613	37.7043
hsa-miR-524-5p-4395174	40	40	40	37.877	40	40	40	39.2923
hsa-miR-525-3p-4395496	40	40	40	40	40	40	40	40
hsa-miR-525-5p-4378088	40	40	40	38.373	40	40	40	39.4577
hsa-miR-526b-4395493	40	40	40	40	40	40	40	40
hsa-miR-532-3p-4395466	29.833	30.062	29.385	30.771	30.342	30.76	29.76	30.6243
hsa-miR-532-5p-4380928	28.283	28.821	28.157	28.802	29.258	28.168	28.4203	28.7427
hsa-miR-539-4378103	31.492	30.834	31.023	31.475	32.399	31.395	31.1163	31.7563
hsa-miR-541-4395312	40	40	40	40	40	40	40	40
hsa-miR-542-3p-4378101	40	40	40	36.44	34.452	40	40	36.964
hsa-miR-542-5p-4395351	40	40	40	40	40	40	40	40
hsa-miR-544-4395376	40	40	40	40	40	40	40	40
hsa-miR-545-4395378	36.278	40	33.338	35.561	32.943	33.735	36.5387	34.0797
hsa-miR-548a-3p-4380948	40	40	40	40	40	40	40	40
hsa-miR-548a-5p-4395523	40	40	40	40	40	40	40	40
hsa-miR-548b-3p-4380951	40	40	40	40	40	40	40	40
hsa-miR-548b-5p-4395519	40	40	40	40	40	40	40	40
hsa-miR-548c-3p-4380993	40	40	40	40	40	40	40	40
hsa-miR-548c-5p-4395540	40	40	35.531	36.258	40	40	38.5103	38.7527
hsa-miR-548d-3p-4381008	40	34.25	40	40	40	40	38.0833	40
hsa-miR-548d-5p-4395348	37.881	40	35.628	40	40	40	37.8363	40
hsa-miR-551b-4380945	40	40	40	40	40	40	40	40
hsa-miR-556-3p-4395456	40	40	40	40	40	40	40	40
hsa-miR-556-5p-4395455	40	40	40	40	40	40	40	40
hsa-miR-561-4380938	40	40	40	40	40	40	40	40
hsa-miR-570-4395458	40	40	40	40	40	40	40	40
hsa-miR-574-3p-4395460	28.091	28.098	27.74	27.753	27.914	27.691	27.9763	27.786
hsa-miR-576-3p-4395462	34.055	33.598	33.271	34.683	34.725	34.599	33.6413	34.669
hsa-miR-576-5p-4395461	40	40	40	40	35.511	40	40	38.5037
hsa-miR-579-4395509	32.712	33.934	32.928	35.309	33.567	34.534	33.1913	34.47
hsa-miR-582-3p-4395510	33.914	35.801	33.635	40	40	39.372	34.45	39.7907
hsa-miR-582-5p-4395175	33.357	31.942	32.864	32.614	32.968	35.409	32.721	33.6637
hsa-miR-589-4395520	37.002	40	40	40	40	40	39.0007	40
hsa-miR-590-5p-4395176	27.636	27.554	27.348	27.9	27.132	27.884	27.5127	27.6387
hsa-miR-597-4380960	33.589	34.776	32.767	34.824	40	40	33.7107	38.2747
hsa-miR-598-4395179	30.911	32.033	30.107	31.787	30.862	31.561	31.017	31.4033
hsa-miR-615-3p-4386777	40	40	40	40	40	40	40	40
hsa-miR-615-5p-4395464	40	40	40	40	40	40	40	40
hsa-miR-616-4395525	40	38.146	40	38.003	40	40	39.382	39.3343
hsa-miR-618-4380996	34.983	40	37.223	39.674	37.756	37.885	37.402	38.4383
hsa-miR-624-4395541	40	40	40	40	40	40	40	40
hsa-miR-625-4395542	33.746	34.452	33.69	34.836	34.355	35.222	33.9627	34.8043
hsa-miR-627-4380967	40	40	40	40	37.447	40	40	39.149
hsa-miR-628-5p-4395544	32.679	32.61	33.79	34.66	35.376	33.583	33.0263	34.5397
hsa-miR-629-4395547	40	40	40	40	40	40	40	40
hsa-miR-636-4395199	35.028	34.908	33.371	34.366	35.129	36.227	34.4357	35.2407
hsa-miR-642-4380995	40	36.301	40	34.792	36.251	40	38.767	37.0143
hsa-miR-651-4381007	40	40	40	40	40	36.229	40	38.743
hsa-miR-652-4395463	30.51	29.882	29.992	29.725	29.826	29.467	30.128	29.6727
hsa-miR-653-4395403	40	40	40	40	40	40	40	40
hsa-miR-654-3p-4395350	40	40	40	39.258	40	40	40	39.7527
hsa-miR-654-5p-4381014	40	40	40	40	40	40	40	40
hsa-miR-655-4381015	35.262	35.505	35.576	35.757	35.936	33.796	35.4477	35.163
hsa-miR-660-4380925	28.931	29.368	28.77	29.683	29.101	29.627	29.023	29.4703
hsa-miR-671-3p-4395433	31.438	31.911	31.45	32.99	32.141	31.615	31.5997	32.2487
hsa-miR-672-4395438	36.879	40	40	40	40	40	38.9597	40
hsa-miR-674-4395193	40	40	40	40	40	40	40	40
hsa-miR-708-4395452	27.957	28.531	28.483	28.569	28.375	28.323	28.3237	28.4223
hsa-miR-744-4395435	28.432	29.186	28.384	28.441	28.539	28.851	28.6673	28.6103
hsa-miR-758-4395180	34.379	34.228	36.249	40	32.803	35.055	34.952	35.9527
hsa-miR-871-4395465	40	40	40	40	40	40	40	40
hsa-miR-872-4395375	40	40	40	37.619	40	40	40	39.2063
hsa-miR-873-4395467	40	40	40	40	40	40	40	40
hsa-miR-874-4395379	40	40	40	40	40	40	40	40
hsa-miR-875-3p-4395315	40	40	40	40	40	40	40	40
hsa-miR-876-3p-4395336	40	40	40	40	40	40	40	40
hsa-miR-876-5p-4395316	40	40	40	40	40	40	40	40
hsa-miR-885-3p-4395483	40	40	40	40	40	40	40	40
hsa-miR-885-5p-4395407	32.704	35.542	34.059	33.348	33.161	36.807	34.1017	34.4387
hsa-miR-886-3p-4395305	30.346	31.824	30.461	30.669	30.516	31.084	30.877	30.7563
hsa-miR-886-5p-4395304	28.576	28.539	28.32	28.51	28.593	28.465	28.4783	28.5227
hsa-miR-887-4395485	40	40	40	40	40	40	40	40
hsa-miR-888-4395323	40	40	40	40	40	40	40	40
hsa-miR-889-4395313	34.077	34.013	36.493	38.197	40	36.314	34.861	38.1703
hsa-miR-890-4395320	40	40	40	40	40	40	40	40
hsa-miR-891a-4395302	40	40	40	40	40	40	40	40
hsa-miR-891b-4395321	40	40	40	40	40	40	40	40
hsa-miR-892a-4395306	40	40	40	40	40	40	40	40
hsa-miR-9-4373285	32.908	33.127	32.915	31.501	32.693	32.366	32.9833	32.1867
hsa-miR-92a-4395169	26.966	27.03	26.675	27.54	27.551	27.396	26.8903	27.4957
hsa-miR-93-4373302	25.457	25.505	25.087	26.258	26.023	26.181	25.3497	26.154
hsa-miR-95-4373011	38.34	39.796	36.12	40	35.608	40	38.0853	38.536
hsa-miR-96-4373372	34.05	35.6	33.838	33.285	34.167	33.974	34.496	33.8087
hsa-miR-98-4373009	31.767	34.951	31.544	32.075	31.369	31.78	32.754	31.7413
hsa-miR-99a-4373008	29.423	29.818	30.021	28.953	28.982	28.846	29.754	28.927
hsa-miR-99b-4373007	30.658	30.464	30.155	30.914	30.823	30.366	30.4257	30.701
								381

## Sheet: Expressed miRNAs only
Only miRNAs with at least one Ct value < 40 were included.
	Passage 3 Ct			Passage 18 Ct			Average
miRNA	1	2	3	1	2	3	Ct P3	Ct P18
RNU48-4373383	22.722	22.969	22.425	23.073	23.014	23.02	22.7053	23.0357
MammU6-4395470	20.918	21.187	20.692	21.455	21.442	21.573	20.9323	21.49
RNU44-4373384	24.349	24.463	24.293	24.387	24.428	24.45	24.3683	24.4217
hsa-miR-155-4395459	29.762	29.861	29.629	30.62	30.915	31.239	29.7507	30.9247
hsa-let-7a-4373169	28.767	29.211	28.807	28.522	28.922	28.804	28.9283	28.7493
hsa-let-7b-4395446	27.318	27.333	27.459	27.103	26.949	27.224	27.37	27.092
hsa-let-7c-4373167	33.211	32.57	32.784	32.963	34.684	34.414	32.855	34.0203
hsa-let-7d-4395394	29.302	29.743	29.537	29.248	29.142	29.657	29.5273	29.349
hsa-let-7e-4395517	26.497	27.234	27.088	26.941	27.098	26.919	26.9397	26.986
hsa-let-7f-4373164	31.816	32.325	31.727	31.98	32.559	32.241	31.956	32.26
hsa-let-7g-4395393	27.572	27.72	27.359	27.851	27.994	28.137	27.5503	27.994
hsa-miR-100-4373160	29.559	29.669	28.975	28.543	28.578	28.331	29.401	28.484
hsa-miR-101-4395364	32.544	32.033	31.923	32.575	33.942	33.38	32.1667	33.299
hsa-miR-103-4373158	29.545	29.748	29.485	29.56	29.101	29.551	29.5927	29.404
hsa-miR-106a-4395280	21.955	22.186	21.82	22.474	22.63	22.625	21.987	22.5763
hsa-miR-106b-4373155	27.553	27.961	27.629	28.426	28.176	28.551	27.7143	28.3843
hsa-miR-107-4373154	33.928	40	34.301	36.351	34.261	40	36.0763	36.8707
hsa-miR-10a-4373153	40	34.318	40	40	38.018	40	38.106	39.3393
hsa-miR-125a-3p-4395310	35.146	33.885	40	34.037	40	40	36.3437	38.0123
hsa-miR-125a-5p-4395309	27.903	28.062	27.513	28.055	28.241	27.949	27.826	28.0817
hsa-miR-125b-4373148	29.024	29.403	28.818	28.218	28.484	28.757	29.0817	28.4863
hsa-miR-126-4395339	29.247	29.547	29.304	29.436	29.596	29.666	29.366	29.566
hsa-miR-127-3p-4373147	31.209	32.208	32.011	31.838	30.97	31.331	31.8093	31.3797
hsa-miR-128-4395327	32.436	32.458	32.521	32.587	32.614	33.096	32.4717	32.7657
hsa-miR-130a-4373145	29.965	30.241	29.676	30.431	30.318	30.345	29.9607	30.3647
hsa-miR-130b-4373144	32.605	32.798	31.235	33.241	31.475	31.942	32.2127	32.2193
hsa-miR-132-4373143	28.595	28.888	28.918	28.934	28.843	28.76	28.8003	28.8457
hsa-miR-133a-4395357	35.998	40	40	40	40	40	38.666	40
hsa-miR-134-4373299	32.731	33.081	33.132	33.513	33.817	33.222	32.9813	33.5173
hsa-miR-135a-4373140	32.902	33.67	32.809	34.266	32.986	32.781	33.127	33.3443
hsa-miR-135b-4395372	27.051	27.445	26.978	27.319	27.53	27.126	27.158	27.325
hsa-miR-136-4373173	39.065	40	40	40	40	40	39.6883	40
hsa-miR-137-4373301	40	40	33.437	37.865	33.478	40	37.8123	37.1143
hsa-miR-138-4395395	29.251	28.723	28.525	32.12	31.346	31.131	28.833	31.5323
hsa-miR-139-5p-4395400	40	34.774	40	33.733	40	35.097	38.258	36.2767
hsa-miR-140-3p-4395345	33.404	33.292	32.949	33.517	34.136	34.282	33.215	33.9783
hsa-miR-140-5p-4373374	29.264	28.743	28.65	29.287	29.344	29.793	28.8857	29.4747
hsa-miR-141-4373137	28.333	28.784	28.378	28.982	28.76	29.053	28.4983	28.9317
hsa-miR-142-3p-4373136	40	36.005	40	35.22	40	34.117	38.6683	36.4457
hsa-miR-145-4395389	35.321	35.888	37.365	40	40	40	36.1913	40
hsa-miR-146a-4373132	31.656	31.243	31.722	33.34	33.048	32.848	31.5403	33.0787
hsa-miR-146b-3p-4395472	40	40	35.205	40	40	40	38.4017	40
hsa-miR-146b-5p-4373178	31.217	31.067	30.561	31.635	30.326	31.848	30.9483	31.2697
hsa-miR-148a-4373130	30.023	30.44	29.907	29.763	30.052	30.191	30.1233	30.002
hsa-miR-148b-4373129	31.972	34.508	32.065	32.39	32.542	32.768	32.8483	32.5667
hsa-miR-149-4395366	25.811	25.851	25.397	26.049	26.039	26.06	25.6863	26.0493
hsa-miR-150-4373127	37.488	40	35.932	40	40	40	37.8067	40
hsa-miR-152-4395170	29.55	30.388	30.492	31.004	29.978	30.843	30.1433	30.6083
hsa-miR-15a-4373123	33.677	29.358	32.063	33.11	34.864	33.168	31.6993	33.714
hsa-miR-15b-4373122	27.873	28.426	27.965	28.651	28.632	28.802	28.088	28.695
hsa-miR-16-4373121	24.831	24.773	24.461	25.405	25.617	25.597	24.6883	25.5397
hsa-miR-17-4395419	22.172	22.243	21.968	22.735	22.708	22.639	22.1277	22.694
hsa-miR-181a-4373117	31.527	33.599	33.166	31.96	32.066	32.165	32.764	32.0637
hsa-miR-181c-4373115	36.577	39.948	38.663	38.313	37.428	37.578	38.396	37.773
hsa-miR-182-4395445	30.967	30.458	30.466	31.1	31.116	30.874	30.6303	31.03
hsa-miR-183-4395380	31.636	32.238	31.738	32.825	32.964	32.136	31.8707	32.6417
hsa-miR-185-4395382	31.64	32.077	32.01	32.115	31.441	31.626	31.909	31.7273
hsa-miR-186-4395396	27.044	27.032	26.927	27.333	27.476	27.377	27.001	27.3953
hsa-miR-187-4373307	40	40	38.567	40	40	35.578	39.5223	38.526
hsa-miR-18a-4395533	28.314	28.646	28.117	28.725	28.692	28.729	28.359	28.7153
hsa-miR-18b-4395328	31.867	32.214	32.301	32.241	33.078	32.859	32.1273	32.726
hsa-miR-190-4373110	40	40	39.46	40	35.235	40	39.82	38.4117
hsa-miR-191-4395410	24.564	24.473	24.229	24.568	24.496	24.189	24.422	24.4177
hsa-miR-192-4373108	31.986	32.484	31.515	32.767	32.333	32.037	31.995	32.379
hsa-miR-193a-3p-4395361	34.279	37.111	34.788	34.452	35.509	34.335	35.3927	34.7653
hsa-miR-193a-5p-4395392	31.31	31.543	31.462	32.022	32.537	31.143	31.4383	31.9007
hsa-miR-193b-4395478	27.061	27.29	26.97	26.204	26.246	26.396	27.107	26.282
hsa-miR-194-4373106	35.065	40	34.041	34.245	34.61	34.486	36.3687	34.447
hsa-miR-195-4373105	30.159	30.29	29.992	30.749	30.402	31.224	30.147	30.7917
hsa-miR-196b-4395326	40	40	40	36.836	40	40	40	38.9453
hsa-miR-197-4373102	29.726	29.73	29.942	29.812	29.341	30.382	29.7993	29.845
hsa-miR-198-4395384	40	40	40	40	39.488	40	40	39.8293
hsa-miR-199a-3p-4395415	34.306	40	38.695	40	40	40	37.667	40
hsa-miR-19a-4373099	24.998	25.128	24.872	25.449	25.498	25.612	24.9993	25.5197
hsa-miR-19b-4373098	22.577	22.535	22.311	22.998	23.117	23.044	22.4743	23.053
hsa-miR-200a-4378069	27.446	27.629	27.474	27.869	28.088	28.061	27.5163	28.006
hsa-miR-200b-4395362	25.931	26.462	26.219	26.685	26.712	26.74	26.204	26.7123
hsa-miR-200c-4395411	22.894	23.183	22.922	23.1	23.161	23.173	22.9997	23.1447
hsa-miR-202-4395474	33.894	40	35.967	34.071	35.302	36.204	36.6203	35.1923
hsa-miR-203-4373095	23.313	23.578	23.167	24.264	24.243	24.305	23.3527	24.2707
hsa-miR-204-4373094	40	40	40	40	40	36.317	40	38.7723
hsa-miR-205-4373093	25.037	25.186	25.122	24.949	25.008	25.013	25.115	24.99
hsa-miR-20a-4373286	23.311	23.342	23.106	23.856	23.891	23.782	23.253	23.843
hsa-miR-20b-4373263	30.784	31.041	30.304	30.716	31.054	31.331	30.7097	31.0337
hsa-miR-21-4373090	26.065	26.588	26.155	26.406	26.017	26.201	26.2693	26.208
hsa-miR-210-4373089	28.159	28.557	27.849	27.777	27.888	27.709	28.1883	27.7913
hsa-miR-211-4373088	39.186	37.515	40	40	40	40	38.9003	40
hsa-miR-212-4373087	36.048	36.51	34.698	40	32.593	35.142	35.752	35.9117
hsa-miR-215-4373084	40	40	37.264	35.22	37.593	40	39.088	37.6043
hsa-miR-216b-4395437	40	40	40	40	35.622	40	40	38.5407
hsa-miR-218-4373081	30.412	31.636	31.588	32.373	30.808	31.502	31.212	31.561
hsa-miR-219-1-3p-4395206	40	38.397	40	40	40	40	39.4657	40
hsa-miR-22-4373079	31.506	32.455	33.938	32.436	32.752	33.51	32.633	32.8993
hsa-miR-220b-4395317	40	40	40	35.84	40	38.98	40	38.2733
hsa-miR-221-4373077	26.374	26.614	26.295	26.231	26.133	26.257	26.4277	26.207
hsa-miR-222-4395387	22.685	22.65	22.487	22.505	22.678	22.566	22.6073	22.583
hsa-miR-223-4395406	31.449	31.314	31.494	32.556	32.34	33.414	31.419	32.77
hsa-miR-224-4395210	28.647	28.897	28.735	29.065	29.134	29.045	28.7597	29.0813
hsa-miR-23a-4373074	32.658	32.397	31.383	32.101	30.586	31.682	32.146	31.4563
hsa-miR-23b-4373073	35.01	33.248	31.839	32.655	32.843	32.965	33.3657	32.821
hsa-miR-24-4373072	22.23	22.437	22.072	22.007	21.99	21.944	22.2463	21.9803
hsa-miR-25-4373071	28.934	29.423	28.941	29.769	29.53	29.84	29.0993	29.713
hsa-miR-26a-4395166	26.734	27.071	26.566	26.767	26.852	26.925	26.7903	26.848
hsa-miR-26b-4395167	28.477	28.197	28.061	28.248	28.454	28.44	28.245	28.3807
hsa-miR-27a-4373287	25.394	25.577	25.498	25.749	25.593	25.605	25.4897	25.649
hsa-miR-27b-4373068	27.913	28.367	28.689	28.077	28.026	28.559	28.323	28.2207
hsa-miR-28-3p-4395557	28.162	28.11	27.995	28.405	28.212	28.366	28.089	28.3277
hsa-miR-28-5p-4373067	29.422	29.936	29.841	29.687	29.409	29.782	29.733	29.626
hsa-miR-296-3p-4395212	36.08	35.855	35.625	40	40	37.247	35.8533	39.0823
hsa-miR-296-5p-4373066	33.564	33.447	33.6	33.605	33.568	35.017	33.537	34.0633
hsa-miR-299-5p-4373188	35.333	35.216	36.878	40	40	37.827	35.809	39.2757
hsa-miR-29a-4395223	23.753	24.02	23.69	23.827	23.589	23.86	23.821	23.7587
hsa-miR-29b-4373288	30.406	31.313	31.424	30.813	30.109	30.183	31.0477	30.3683
hsa-miR-29c-4395171	31.334	31.64	30.792	31.188	30.919	31.497	31.2553	31.2013
hsa-miR-301a-4373064	29.682	29.899	29.794	29.921	29.635	29.724	29.7917	29.76
hsa-miR-301b-4395503	36.439	34.275	32.177	38.103	32.896	35.498	34.297	35.499
hsa-miR-30b-4373290	26.034	26.266	25.954	26.235	26.133	26.28	26.0847	26.216
hsa-miR-30c-4373060	25.311	25.884	25.168	25.592	25.459	25.594	25.4543	25.5483
hsa-miR-31-4395390	22.536	22.761	22.305	22.439	22.396	22.502	22.534	22.4457
hsa-miR-32-4395220	34.627	35.126	33.655	34.417	33.286	35.01	34.4693	34.2377
hsa-miR-320-4395388	26.487	26.369	26.435	27.259	27.135	27.092	26.4303	27.162
hsa-miR-323-3p-4395338	32.065	31.581	32.195	32.578	32.118	31.941	31.947	32.2123
hsa-miR-324-3p-4395272	30.832	31.104	30.689	31.545	30.593	30.961	30.875	31.033
hsa-miR-324-5p-4373052	31.241	31.419	30.484	30.913	31.647	31.192	31.048	31.2507
hsa-miR-328-4373049	32.934	32.136	33.378	32.009	31.749	33.735	32.816	32.4977
hsa-miR-330-3p-4373047	35.361	35.447	34.751	35.779	35.4	35.736	35.1863	35.6383
hsa-miR-330-5p-4395341	40	40	40	35.052	40	37.206	40	37.4193
hsa-miR-331-3p-4373046	26.812	26.816	26.468	26.729	26.501	26.471	26.6987	26.567
hsa-miR-331-5p-4395344	33.493	35.168	31.78	34.631	33.812	34.821	33.4803	34.4213
hsa-miR-335-4373045	32.506	31.736	33.929	34.231	33.672	33.043	32.7237	33.6487
hsa-miR-337-5p-4395267	35.65	33	35.982	38.779	40	37.013	34.8773	38.5973
hsa-miR-338-3p-4395363	36.173	40	40	40	40	40	38.7243	40
hsa-miR-339-3p-4395295	31.463	31.015	31.1	31.753	31.992	31.544	31.1927	31.763
hsa-miR-339-5p-4395368	31.051	32.372	30.567	31.241	31.875	32.581	31.33	31.899
hsa-miR-340-4395369	32.881	32.511	32.232	37.407	33.503	40	32.5413	36.97
hsa-miR-342-3p-4395371	28.003	28.27	27.867	27.558	27.713	27.599	28.0467	27.6233
hsa-miR-342-5p-4395258	40	40	40	40	40	39.336	40	39.7787
hsa-miR-345-4395297	28.849	29.24	28.625	29.768	29.576	29.93	28.9047	29.758
hsa-miR-34a-4395168	27.708	28.527	27.777	27.91	27.652	28.046	28.004	27.8693
hsa-miR-34c-5p-4373036	31.721	31.988	31.5	31.772	31.232	32.051	31.7363	31.685
hsa-miR-361-5p-4373035	32.841	31.929	33.402	35.018	33.78	32.142	32.724	33.6467
hsa-miR-362-3p-4395228	34.673	34.323	36.502	32.993	35.233	33.524	35.166	33.9167
hsa-miR-362-5p-4378092	31.747	30.474	30.958	32.008	31.349	30.833	31.0597	31.3967
hsa-miR-365-4373194	29.784	29.958	29.645	29.471	29.36	29.257	29.7957	29.3627
hsa-miR-369-3p-4373032	40	36.542	36.712	40	40	40	37.7513	40
hsa-miR-370-4395386	34.936	34.768	34.281	33.829	40	37.746	34.6617	37.1917
hsa-miR-374a-4373028	28.525	28.711	28.189	28.651	28.35	28.694	28.475	28.565
hsa-miR-374b-4381045	26.819	26.815	26.342	27.225	27.193	27.198	26.6587	27.2053
hsa-miR-375-4373027	33.309	32.16	31.453	32.347	34.186	32.337	32.3073	32.9567
hsa-miR-376a-4373026	31.106	31.6	31.154	31.981	33.049	31.981	31.2867	32.337
hsa-miR-376b-4373196	40	40	40	40	40	35.392	40	38.464
hsa-miR-376c-4395233	30.27	30.6	30.113	31.626	30.573	30.892	30.3277	31.0303
hsa-miR-379-4373349	31.429	33.179	31.23	34.447	31.739	32.236	31.946	32.8073
hsa-miR-381-4373020	40	40	37.196	40	39.931	40	39.0653	39.977
hsa-miR-382-4373019	38.444	34.967	33.911	34.954	32.82	34.994	35.774	34.256
hsa-miR-409-5p-4395442	40	40	40	34.17	40	40	40	38.0567
hsa-miR-410-4378093	37.01	35.283	35.236	35.697	34.137	34.617	35.843	34.817
hsa-miR-411-4381013	31.795	32.995	32.048	32.584	32.157	32.117	32.2793	32.286
hsa-miR-422a-4395408	28.91	28.778	28.579	29.449	29.504	29.367	28.7557	29.44
hsa-miR-423-5p-4395451	35.42	36.884	37.226	40	34.103	40	36.51	38.0343
hsa-miR-424-4373201	40	33.902	34.022	32.012	32.096	33.56	35.9747	32.556
hsa-miR-425-4380926	30.129	29.806	29.598	29.609	29.252	29.676	29.8443	29.5123
hsa-miR-429-4373203	27.879	28.187	27.776	28.499	28.579	28.268	27.9473	28.4487
hsa-miR-431-4395173	39.098	38.683	39.957	40	38.535	38.707	39.246	39.0807
hsa-miR-433-4373205	33.521	34.058	40	40	40	35.798	35.8597	38.5993
hsa-miR-449a-4373207	36.026	40	40	36.168	34.43	39.75	38.6753	36.7827
hsa-miR-449b-4381011	40	40	40	37.766	40	40	40	39.2553
hsa-miR-450a-4395414	40	40	40	40	33.976	40	40	37.992
hsa-miR-450b-5p-4395318	40	40	40	38.429	35.101	35.863	40	36.4643
hsa-miR-452-4395440	29.952	30.477	29.33	30.694	30.115	30.754	29.9197	30.521
hsa-miR-454-4395434	26.906	26.699	26.513	27.184	27.439	27.243	26.706	27.2887
hsa-miR-455-3p-4395355	30.386	32.567	30.782	30.695	30.698	31.275	31.245	30.8893
hsa-miR-455-5p-4378098	31.779	32.808	31.783	31.946	30.835	31.234	32.1233	31.3383
hsa-miR-483-5p-4395449	40	40	36.944	40	40	40	38.9813	40
hsa-miR-484-4381032	25.986	25.966	25.77	26.533	26.689	26.541	25.9073	26.5877
hsa-miR-485-3p-4378095	33.092	35.065	33.207	34.48	35.626	34.465	33.788	34.857
hsa-miR-486-3p-4395204	37.018	35.107	40	30.295	33.299	31.657	37.375	31.7503
hsa-miR-486-5p-4378096	30.647	31.585	30.072	30.384	29.909	29.88	30.768	30.0577
hsa-miR-487a-4378097	35.511	37.931	36.917	35.781	35.616	35.952	36.7863	35.783
hsa-miR-487b-4378102	33.035	34.46	36.933	34.735	39.222	36.196	34.8093	36.7177
hsa-miR-489-4395469	33.722	33.377	33.842	34.162	34.51	34.177	33.647	34.283
hsa-miR-490-3p-4373215	40	40	37.9	40	40	40	39.3	40
hsa-miR-491-5p-4381053	33.461	33.314	32.697	32.185	33.459	31.966	33.1573	32.5367
hsa-miR-493-4395475	34.497	36.153	34.241	33.772	35.267	34.357	34.9637	34.4653
hsa-miR-494-4395476	30.645	30.248	30.315	30.425	29.415	30.541	30.4027	30.127
hsa-miR-495-4381078	33.412	33.327	31.837	32.468	32.722	32.282	32.8587	32.4907
hsa-miR-499-5p-4381047	34.161	40	40	40	40	40	38.0537	40
hsa-miR-500-4395539	32.24	32.533	31.87	35.213	31.613	34.982	32.2143	33.936
hsa-miR-501-5p-4373226	32.958	33.183	31.462	33.664	33.752	35.823	32.5343	34.413
hsa-miR-502-3p-4395194	37.776	34.633	34.579	35.474	40	34.194	35.6627	36.556
hsa-miR-502-5p-4373227	40	40	40	35.549	40	35.593	40	37.0473
hsa-miR-503-4373228	40	35.654	40	34.76	34.465	34.104	38.5513	34.443
hsa-miR-509-5p-4395346	38.071	40	40	36.902	40	36.578	39.357	37.8267
hsa-miR-511-4373236	40	40	40	40	40	34.887	40	38.2957
hsa-miR-512-3p-4381034	35.897	40	40	40	40	40	38.6323	40
hsa-miR-517b-4373244	40	40	39.62	40	40	40	39.8733	40
hsa-miR-518b-4373246	40	40	40	38.753	40	35.708	40	38.1537
hsa-miR-518d-3p-4373248	37.612	40	40	40	40	40	39.204	40
hsa-miR-518f-4395499	40	36.207	40	38.137	39.654	38.045	38.7357	38.612
hsa-miR-519a-4395526	38.396	40	36.372	40	40	39.241	38.256	39.747
hsa-miR-519d-4395514	40	40	40	40	37.914	40	40	39.3047
hsa-miR-519e-4395481	40	40	40	38.89	39.474	40	40	39.4547
hsa-miR-520a-3p-4373268	40	40	40	36.933	40	40	40	38.9777
hsa-miR-520f-4373256	40	36.253	40	40	40	40	38.751	40
hsa-miR-523-4395497	39.108	35.376	40	39.857	35.974	37.282	38.1613	37.7043
hsa-miR-524-5p-4395174	40	40	40	37.877	40	40	40	39.2923
hsa-miR-525-5p-4378088	40	40	40	38.373	40	40	40	39.4577
hsa-miR-532-3p-4395466	29.833	30.062	29.385	30.771	30.342	30.76	29.76	30.6243
hsa-miR-532-5p-4380928	28.283	28.821	28.157	28.802	29.258	28.168	28.4203	28.7427
hsa-miR-539-4378103	31.492	30.834	31.023	31.475	32.399	31.395	31.1163	31.7563
hsa-miR-542-3p-4378101	40	40	40	36.44	34.452	40	40	36.964
hsa-miR-545-4395378	36.278	40	33.338	35.561	32.943	33.735	36.5387	34.0797
hsa-miR-548c-5p-4395540	40	40	35.531	36.258	40	40	38.5103	38.7527
hsa-miR-548d-3p-4381008	40	34.25	40	40	40	40	38.0833	40
hsa-miR-548d-5p-4395348	37.881	40	35.628	40	40	40	37.8363	40
hsa-miR-574-3p-4395460	28.091	28.098	27.74	27.753	27.914	27.691	27.9763	27.786
hsa-miR-576-3p-4395462	34.055	33.598	33.271	34.683	34.725	34.599	33.6413	34.669
hsa-miR-576-5p-4395461	40	40	40	40	35.511	40	40	38.5037
hsa-miR-579-4395509	32.712	33.934	32.928	35.309	33.567	34.534	33.1913	34.47
hsa-miR-582-3p-4395510	33.914	35.801	33.635	40	40	39.372	34.45	39.7907
hsa-miR-582-5p-4395175	33.357	31.942	32.864	32.614	32.968	35.409	32.721	33.6637
hsa-miR-589-4395520	37.002	40	40	40	40	40	39.0007	40
hsa-miR-590-5p-4395176	27.636	27.554	27.348	27.9	27.132	27.884	27.5127	27.6387
hsa-miR-597-4380960	33.589	34.776	32.767	34.824	40	40	33.7107	38.2747
hsa-miR-598-4395179	30.911	32.033	30.107	31.787	30.862	31.561	31.017	31.4033
hsa-miR-616-4395525	40	38.146	40	38.003	40	40	39.382	39.3343
hsa-miR-618-4380996	34.983	40	37.223	39.674	37.756	37.885	37.402	38.4383
hsa-miR-625-4395542	33.746	34.452	33.69	34.836	34.355	35.222	33.9627	34.8043
hsa-miR-627-4380967	40	40	40	40	37.447	40	40	39.149
hsa-miR-628-5p-4395544	32.679	32.61	33.79	34.66	35.376	33.583	33.0263	34.5397
hsa-miR-636-4395199	35.028	34.908	33.371	34.366	35.129	36.227	34.4357	35.2407
hsa-miR-642-4380995	40	36.301	40	34.792	36.251	40	38.767	37.0143
hsa-miR-651-4381007	40	40	40	40	40	36.229	40	38.743
hsa-miR-652-4395463	30.51	29.882	29.992	29.725	29.826	29.467	30.128	29.6727
hsa-miR-654-3p-4395350	40	40	40	39.258	40	40	40	39.7527
hsa-miR-655-4381015	35.262	35.505	35.576	35.757	35.936	33.796	35.4477	35.163
hsa-miR-660-4380925	28.931	29.368	28.77	29.683	29.101	29.627	29.023	29.4703
hsa-miR-671-3p-4395433	31.438	31.911	31.45	32.99	32.141	31.615	31.5997	32.2487
hsa-miR-672-4395438	36.879	40	40	40	40	40	38.9597	40
hsa-miR-708-4395452	27.957	28.531	28.483	28.569	28.375	28.323	28.3237	28.4223
hsa-miR-744-4395435	28.432	29.186	28.384	28.441	28.539	28.851	28.6673	28.6103
hsa-miR-758-4395180	34.379	34.228	36.249	40	32.803	35.055	34.952	35.9527
hsa-miR-872-4395375	40	40	40	37.619	40	40	40	39.2063
hsa-miR-885-5p-4395407	32.704	35.542	34.059	33.348	33.161	36.807	34.1017	34.4387
hsa-miR-886-3p-4395305	30.346	31.824	30.461	30.669	30.516	31.084	30.877	30.7563
hsa-miR-886-5p-4395304	28.576	28.539	28.32	28.51	28.593	28.465	28.4783	28.5227
hsa-miR-889-4395313	34.077	34.013	36.493	38.197	40	36.314	34.861	38.1703
hsa-miR-9-4373285	32.908	33.127	32.915	31.501	32.693	32.366	32.9833	32.1867
hsa-miR-92a-4395169	26.966	27.03	26.675	27.54	27.551	27.396	26.8903	27.4957
hsa-miR-93-4373302	25.457	25.505	25.087	26.258	26.023	26.181	25.3497	26.154
hsa-miR-95-4373011	38.34	39.796	36.12	40	35.608	40	38.0853	38.536
hsa-miR-96-4373372	34.05	35.6	33.838	33.285	34.167	33.974	34.496	33.8087
hsa-miR-98-4373009	31.767	34.951	31.544	32.075	31.369	31.78	32.754	31.7413
hsa-miR-99a-4373008	29.423	29.818	30.021	28.953	28.982	28.846	29.754	28.927
hsa-miR-99b-4373007	30.658	30.464	30.155	30.914	30.823	30.366	30.4257	30.701

## Sheet: ∆Ct
Expression was internally normalized for each sample to RNU48-4373383. Change in miRNA expression with passage was determined using ∆∆Ct. Fold change is indicated both as 2-∆∆Ct and the Log2(2-∆∆Ct). Figure 1B was generated with the average ∆Cts of P3 and P18 (columns H and I). Conditional formatting of the fold change values indicates increased expression (red), no change (white), and decreased …
	Passage 3 ∆Ct			Passage 18 ∆Ct			Average		Change			Statistical Testing
miRNA	1	2	3	1	2	3	∆Ct P3	∆Ct P18	∆∆Ct	2^-∆∆Ct	Log2(FC)	Discovery?	P value	q value
RNU48-4373383	0	0	0	0	0	0	0	0	0	1	0
MammU6-4395470	-1.804	-1.782	-1.733	-1.618	-1.572	-1.447	-1.773	-1.54567	0.227333	0.854212	-0.227333	No	0.014659	0.180956
RNU44-4373384	1.627	1.494	1.868	1.314	1.414	1.43	1.663	1.386	-0.277	1.21167	0.277	No	0.074187	0.329766
has-miR-155-4395459	7.04	6.892	7.204	7.547	7.901	8.219	7.04533	7.889	0.843667	0.557226	-0.843667	No	0.016921	0.197856
hsa-let-7a-4373169	6.045	6.242	6.382	5.449	5.908	5.784	6.223	5.71367	-0.509333	1.42339	0.509333	No	0.038967	0.264669
hsa-let-7b-4395446	4.596	4.364	5.034	4.03	3.935	4.204	4.66467	4.05633	-0.608333	1.5245	0.608333	No	0.045267	0.264669
hsa-let-7c-4373167	10.489	9.601	10.359	9.89	11.67	11.394	10.1497	10.9847	0.835	0.560583	-0.835	No	0.248363	0.519443
hsa-let-7d-4395394	6.58	6.774	7.112	6.175	6.128	6.637	6.822	6.31333	-0.508667	1.42273	0.508667	No	0.086418	0.335547
hsa-let-7e-4395517	3.775	4.265	4.663	3.868	4.084	3.899	4.23433	3.95033	-0.284	1.21757	0.284	No	0.345029	0.565383
hsa-let-7f-4373164	9.094	9.356	9.302	8.907	9.545	9.221	9.25067	9.22433	-0.0263333	1.01842	0.0263333	No	0.901972	0.96279
hsa-let-7g-4395393	4.85	4.751	4.934	4.778	4.98	5.117	4.845	4.95833	0.113333	0.92445	-0.113333	No	0.367913	0.584233
hsa-miR-100-4373160	6.837	6.7	6.55	5.47	5.564	5.311	6.69567	5.44833	-1.24733	2.37402	1.24733	Yes	0.000357	0.02524
hsa-miR-101-4395364	9.822	9.064	9.498	9.502	10.928	10.36	9.46133	10.2633	0.802	0.573554	-0.802	No	0.162472	0.426262
hsa-miR-103-4373158	6.823	6.779	7.06	6.487	6.087	6.531	6.88733	6.36833	-0.519	1.43296	0.519	No	0.035318	0.259588
hsa-miR-106a-4395280	-0.767	-0.783	-0.605	-0.599	-0.384	-0.395	-0.718333	-0.459333	0.259	0.835667	-0.259	No	0.045269	0.264669
hsa-miR-106b-4373155	4.831	4.992	5.204	5.353	5.162	5.531	5.009	5.34867	0.339667	0.790224	-0.339667	No	0.088737	0.335547
hsa-miR-107-4373154	11.206	17.031	11.876	13.278	11.247	16.98	13.371	13.835	0.464	0.724973	-0.464	No	0.861273	0.930935
hsa-miR-10a-4373153	17.278	11.349	17.575	16.927	15.004	16.98	15.4007	16.3037	0.903	0.534774	-0.903	No	0.693317	0.803404
hsa-miR-125a-3p-4395310	12.424	10.916	17.575	10.964	16.986	16.98	13.6383	14.9767	1.33833	0.395477	-1.33833	No	0.66247	0.782377
hsa-miR-125a-5p-4395309	5.181	5.093	5.088	4.982	5.227	4.929	5.12067	5.046	-0.0746667	1.05312	0.0746667	No	0.482798	0.663159
hsa-miR-125b-4373148	6.302	6.434	6.393	5.145	5.47	5.737	6.37633	5.45067	-0.925667	1.89956	0.925667	No	0.006201	0.1227
hsa-miR-126-4395339	6.525	6.578	6.879	6.363	6.582	6.646	6.66067	6.53033	-0.130333	1.09455	0.130333	No	0.403405	0.611477
hsa-miR-127-3p-4373147	8.487	9.239	9.586	8.765	7.956	8.311	9.104	8.344	-0.76	1.69349	0.76	No	0.130256	0.385758
hsa-miR-128-4395327	9.714	9.489	10.096	9.514	9.6	10.076	9.76633	9.73	-0.0363333	1.0255	0.0363333	No	0.890987	0.955026
hsa-miR-130a-4373145	7.243	7.272	7.251	7.358	7.304	7.325	7.25533	7.329	0.0736667	0.95022	-0.0736667	No	0.014772	0.180956
hsa-miR-130b-4373144	9.883	9.829	8.81	10.168	8.461	8.922	9.50733	9.18367	-0.323667	1.25151	0.323667	No	0.628066	0.754999
hsa-miR-132-4373143	5.873	5.919	6.493	5.861	5.829	5.74	6.095	5.81	-0.285	1.21841	0.285	No	0.232443	0.511076
hsa-miR-133a-4395357	13.276	17.031	17.575	16.927	16.986	16.98	15.9607	16.9643	1.00367	0.498731	-1.00367	No	0.498984	0.664964
hsa-miR-134-4373299	10.009	10.112	10.707	10.44	10.803	10.202	10.276	10.4817	0.205667	0.867138	-0.205667	No	0.501973	0.664964
hsa-miR-135a-4373140	10.18	10.701	10.384	11.193	9.972	9.761	10.4217	10.3087	-0.113	1.08147	0.113	No	0.822328	0.896373
hsa-miR-135b-4395372	4.329	4.476	4.553	4.246	4.516	4.106	4.45267	4.28933	-0.163333	1.11987	0.163333	No	0.299362	0.550078
hsa-miR-136-4373173	16.343	17.031	17.575	16.927	16.986	16.98	16.983	16.9643	-0.0186667	1.01302	0.0186667	No	0.960801	>0.999999
hsa-miR-137-4373301	17.278	17.031	11.012	14.792	10.464	16.98	15.107	14.0787	-1.02833	2.03967	1.02833	No	0.732396	0.829995
hsa-miR-138-4395395	6.529	5.754	6.1	9.047	8.332	8.111	6.12767	8.49667	2.369	0.19358	-2.369	No	0.002778	0.064964
hsa-miR-139-5p-4395400	17.278	11.805	17.575	10.66	16.986	12.077	15.5527	13.241	-2.31167	4.96456	2.31167	No	0.437311	0.628482
hsa-miR-140-3p-4395345	10.682	10.323	10.524	10.444	11.122	11.262	10.5097	10.9427	0.433	0.74072	-0.433	No	0.188054	0.450206
hsa-miR-140-5p-4373374	6.542	5.774	6.225	6.214	6.33	6.773	6.18033	6.439	0.258667	0.83586	-0.258667	No	0.408579	0.611477
hsa-miR-141-4373137	5.611	5.815	5.953	5.909	5.746	6.033	5.793	5.896	0.103	0.931095	-0.103	No	0.47098	0.658476
hsa-miR-142-3p-4373136	17.278	13.036	17.575	12.147	16.986	11.097	15.963	13.41	-2.553	5.86853	2.553	No	0.335107	0.56344
hsa-miR-145-4395389	12.599	12.919	14.94	16.927	16.986	16.98	13.486	16.9643	3.47833	0.0897258	-3.47833	No	0.009005	0.137529
hsa-miR-146a-4373132	8.934	8.274	9.297	10.267	10.034	9.828	8.835	10.043	1.208	0.432868	-1.208	No	0.020566	0.203487
hsa-miR-146b-3p-4395472	17.278	17.031	12.78	16.927	16.986	16.98	15.6963	16.9643	1.268	0.415235	-1.268	No	0.434136	0.628482
hsa-miR-146b-5p-4373178	8.495	8.098	8.136	8.562	7.312	8.828	8.243	8.234	-0.009	1.00626	0.009	No	0.986059	>0.999999
hsa-miR-148a-4373130	7.301	7.471	7.482	6.69	7.038	7.171	7.418	6.96633	-0.451667	1.36762	0.451667	No	0.043429	0.264669
hsa-miR-148b-4373129	9.25	11.539	9.64	9.317	9.528	9.748	10.143	9.531	-0.612	1.52838	0.612	No	0.441972	0.631651
hsa-miR-149-4395366	3.089	2.882	2.972	2.976	3.025	3.04	2.981	3.01367	0.0326667	0.977612	-0.0326667	No	0.63127	0.755322
hsa-miR-150-4373127	14.766	17.031	13.507	16.927	16.986	16.98	15.1013	16.9643	1.863	0.274904	-1.863	No	0.14511	0.39387
hsa-miR-152-4395170	6.828	7.419	8.067	7.931	6.964	7.823	7.438	7.57267	0.134667	0.91088	-0.134667	No	0.789031	0.871151
hsa-miR-15a-4373123	10.955	6.389	9.638	10.037	11.85	10.148	8.994	10.6783	1.68433	0.311147	-1.68433	No	0.318138	0.553801
hsa-miR-15b-4373122	5.151	5.457	5.54	5.578	5.618	5.782	5.38267	5.65933	0.276667	0.825496	-0.276667	No	0.107391	0.361151
hsa-miR-16-4373121	2.109	1.804	2.036	2.332	2.603	2.577	1.983	2.504	0.521	0.696889	-0.521	No	0.014483	0.180956
hsa-miR-17-4395419	-0.55	-0.726	-0.457	-0.338	-0.306	-0.381	-0.577667	-0.341667	0.236	0.849096	-0.236	No	0.044806	0.264669
hsa-miR-181a-4373117	8.805	10.63	10.741	8.887	9.052	9.145	10.0587	9.028	-1.03067	2.04297	1.03067	No	0.178358	0.445463
hsa-miR-181c-4373115	13.855	16.979	16.238	15.24	14.414	14.558	15.6907	14.7373	-0.953333	1.93634	0.953333	No	0.384099	0.598846
hsa-miR-182-4395445	8.245	7.489	8.041	8.027	8.102	7.854	7.925	7.99433	0.0693333	0.953078	-0.0693333	No	0.784814	0.87023
hsa-miR-183-4395380	8.914	9.269	9.313	9.752	9.95	9.116	9.16533	9.606	0.440667	0.736794	-0.440667	No	0.192546	0.454426
hsa-miR-185-4395382	8.918	9.108	9.585	9.042	8.427	8.606	9.20367	8.69167	-0.512	1.42603	0.512	No	0.130434	0.385758
hsa-miR-186-4395396	4.322	4.063	4.502	4.26	4.462	4.357	4.29567	4.35967	0.064	0.956608	-0.064	No	0.671568	0.785277
hsa-miR-187-4373307	17.278	17.031	16.142	16.927	16.986	12.558	16.817	15.4903	-1.32667	2.50822	1.32667	No	0.428193	0.628482
hsa-miR-18a-4395533	5.592	5.677	5.692	5.652	5.678	5.709	5.65367	5.67967	0.026	0.98214	-0.026	No	0.501422	0.664964
hsa-miR-18b-4395328	9.145	9.245	9.876	9.168	10.064	9.839	9.422	9.69033	0.268333	0.830278	-0.268333	No	0.489797	0.663159
hsa-miR-190-4373110	17.278	17.031	17.035	16.927	12.221	16.98	17.1147	15.376	-1.73867	3.33727	1.73867	No	0.332836	0.563303
hsa-miR-191-4395410	1.842	1.504	1.804	1.495	1.482	1.169	1.71667	1.382	-0.334667	1.26109	0.334667	No	0.090896	0.335547
hsa-miR-192-4373108	9.264	9.515	9.09	9.694	9.319	9.017	9.28967	9.34333	0.0536667	0.963484	-0.0536667	No	0.828001	0.898748
hsa-miR-193a-3p-4395361	11.557	14.142	12.363	11.379	12.495	11.315	12.6873	11.7297	-0.957667	1.94217	0.957667	No	0.325069	0.553801
hsa-miR-193a-5p-4395392	8.588	8.574	9.037	8.949	9.523	8.123	8.733	8.865	0.132	0.912565	-0.132	No	0.776102	0.868759
hsa-miR-193b-4395478	4.339	4.321	4.545	3.131	3.232	3.376	4.40167	3.24633	-1.15533	2.22736	1.15533	Yes	0.000334	0.02524
hsa-miR-194-4373106	12.343	17.031	11.616	11.172	11.596	11.466	13.6633	11.4113	-2.252	4.76343	2.252	No	0.256232	0.531578
hsa-miR-195-4373105	7.437	7.321	7.567	7.676	7.388	8.204	7.44167	7.756	0.314333	0.804223	-0.314333	No	0.275842	0.542081
hsa-miR-196b-4395326	17.278	17.031	17.575	13.763	16.986	16.98	17.2947	15.9097	-1.385	2.61172	1.385	No	0.270777	0.542081
hsa-miR-197-4373102	7.004	6.761	7.517	6.739	6.327	7.362	7.094	6.80933	-0.284667	1.21813	0.284667	No	0.489384	0.663159
hsa-miR-198-4395384	17.278	17.031	17.575	16.927	16.474	16.98	17.2947	16.7937	-0.501	1.41519	0.501	No	0.089694	0.335547
hsa-miR-199a-3p-4395415	11.584	17.031	16.27	16.927	16.986	16.98	14.9617	16.9643	2.00267	0.249538	-2.00267	No	0.304861	0.553801
hsa-miR-19a-4373099	2.276	2.159	2.447	2.376	2.484	2.592	2.294	2.484	0.19	0.876606	-0.19	No	0.142635	0.39387
hsa-miR-19b-4373098	-0.145	-0.434	-0.114	-0.075	0.103	0.024	-0.231	0.0173333	0.248333	0.841868	-0.248333	No	0.095254	0.339473
hsa-miR-200a-4378069	4.724	4.66	5.049	4.796	5.074	5.041	4.811	4.97033	0.159333	0.895439	-0.159333	No	0.345054	0.565383
hsa-miR-200b-4395362	3.209	3.493	3.794	3.612	3.698	3.72	3.49867	3.67667	0.178	0.883928	-0.178	No	0.359391	0.577834
hsa-miR-200c-4395411	0.172	0.214	0.497	0.027	0.147	0.153	0.294333	0.109	-0.185333	1.13708	0.185333	No	0.167293	0.426262
hsa-miR-202-4395474	11.172	17.031	13.542	10.998	12.288	13.184	13.915	12.1567	-1.75833	3.38307	1.75833	No	0.387759	0.600909
hsa-miR-203-4373095	0.591	0.609	0.742	1.191	1.229	1.285	0.647333	1.235	0.587667	0.665418	-0.587667	Yes	0.000431	0.02524
hsa-miR-204-4373094	17.278	17.031	17.575	16.927	16.986	13.297	17.2947	15.7367	-1.558	2.94445	1.558	No	0.274025	0.542081
hsa-miR-205-4373093	2.315	2.217	2.697	1.876	1.994	1.993	2.40967	1.95433	-0.455333	1.3711	0.455333	No	0.039783	0.264669
hsa-miR-20a-4373286	0.589	0.373	0.681	0.783	0.877	0.762	0.547667	0.807333	0.259667	0.835281	-0.259667	No	0.056826	0.286637
hsa-miR-20b-4373263	8.062	8.072	7.879	7.643	8.04	8.311	8.00433	7.998	-0.00633333	1.0044	0.00633333	No	0.976705	>0.999999
hsa-miR-21-4373090	3.343	3.619	3.73	3.333	3.003	3.181	3.564	3.17233	-0.391667	1.31191	0.391667	No	0.058739	0.290587
hsa-miR-210-4373089	5.437	5.588	5.424	4.704	4.874	4.689	5.483	4.75567	-0.727333	1.65558	0.727333	Yes	0.000785	0.02524
hsa-miR-211-4373088	16.464	14.546	17.575	16.927	16.986	16.98	16.195	16.9643	0.769333	0.586689	-0.769333	No	0.433676	0.628482
hsa-miR-212-4373087	13.326	13.541	12.273	16.927	9.579	12.122	13.0467	12.876	-0.170667	1.12558	0.170667	No	0.94162	0.994823
hsa-miR-215-4373084	17.278	17.031	14.839	12.147	14.579	16.98	16.3827	14.5687	-1.814	3.51616	1.814	No	0.319191	0.553801
hsa-miR-216b-4395437	17.278	17.031	17.575	16.927	12.608	16.98	17.2947	15.505	-1.78967	3.45735	1.78967	No	0.286682	0.549233
hsa-miR-218-4373081	7.69	8.667	9.163	9.3	7.794	8.482	8.50667	8.52533	0.0186667	0.987145	-0.0186667	No	0.977194	>0.999999
hsa-miR-219-1-3p-4395206	17.278	15.428	17.575	16.927	16.986	16.98	16.7603	16.9643	0.204	0.86814	-0.204	No	0.776565	0.868759
hsa-miR-22-4373079	8.784	9.486	11.513	9.363	9.738	10.49	9.92767	9.86367	-0.064	1.04536	0.064	No	0.945682	0.994823
hsa-miR-220b-4395317	17.278	17.031	17.575	12.767	16.986	15.96	17.2947	15.2377	-2.057	4.1612	2.057	No	0.183335	0.449172
hsa-miR-221-4373077	3.652	3.645	3.87	3.158	3.119	3.237	3.72233	3.17133	-0.551	1.4651	0.551	No	0.002509	0.064549
hsa-miR-222-4395387	-0.037	-0.319	0.062	-0.568	-0.336	-0.454	-0.098	-0.452667	-0.354667	1.27869	0.354667	No	0.055226	0.284136
hsa-miR-223-4395406	8.727	8.345	9.069	9.483	9.326	10.394	8.71367	9.73433	1.02067	0.492889	-1.02067	No	0.060295	0.292659
hsa-miR-224-4395210	5.925	5.928	6.31	5.992	6.12	6.025	6.05433	6.04567	-0.00866667	1.00603	0.00866667	No	0.951343	0.994849
hsa-miR-23a-4373074	9.936	9.428	8.958	9.028	7.572	8.662	9.44067	8.42067	-1.02	2.02792	1.02	No	0.121627	0.381569
hsa-miR-23b-4373073	12.288	10.279	9.414	9.582	9.829	9.945	10.6603	9.78533	-0.875	1.83401	0.875	No	0.36547	0.583957
hsa-miR-24-4373072	-0.492	-0.532	-0.353	-1.066	-1.024	-1.076	-0.459	-1.05533	-0.596333	1.51187	0.596333	Yes	0.000457	0.02524
hsa-miR-25-4373071	6.212	6.454	6.516	6.696	6.516	6.82	6.394	6.67733	0.283333	0.82169	-0.283333	No	0.091305	0.335547
hsa-miR-26a-4395166	4.012	4.102	4.141	3.694	3.838	3.905	4.085	3.81233	-0.272667	1.20804	0.272667	No	0.020235	0.203487
hsa-miR-26b-4395167	5.755	5.228	5.636	5.175	5.44	5.42	5.53967	5.345	-0.194667	1.14446	0.194667	No	0.342443	0.565383
hsa-miR-27a-4373287	2.672	2.608	3.073	2.676	2.579	2.585	2.78433	2.61333	-0.171	1.12584	0.171	No	0.314678	0.553801
hsa-miR-27b-4373068	5.191	5.398	6.264	5.004	5.012	5.539	5.61767	5.185	-0.432667	1.34973	0.432667	No	0.310904	0.553801
hsa-miR-28-3p-4395557	5.44	5.141	5.57	5.332	5.198	5.346	5.38367	5.292	-0.0916667	1.0656	0.0916667	No	0.535769	0.68231
hsa-miR-28-5p-4373067	6.7	6.967	7.416	6.614	6.395	6.762	7.02767	6.59033	-0.437333	1.3541	0.437333	No	0.13566	0.387762
hsa-miR-296-3p-4395212	13.358	12.886	13.2	16.927	16.986	14.227	13.148	16.0467	2.89867	0.134096	-2.89867	No	0.034547	0.259588
hsa-miR-296-5p-4373066	10.842	10.478	11.175	10.532	10.554	11.997	10.8317	11.0277	0.196	0.872968	-0.196	No	0.727763	0.829995
hsa-miR-299-5p-4373188	12.611	12.247	14.453	16.927	16.986	14.807	13.1037	16.24	3.13633	0.113729	-3.13633	No	0.033911	0.259588
hsa-miR-29a-4395223	1.031	1.051	1.265	0.754	0.575	0.84	1.11567	0.723	-0.392667	1.31282	0.392667	No	0.022158	0.211119
hsa-miR-29b-4373288	7.684	8.344	8.999	7.74	7.095	7.163	8.34233	7.33267	-1.00967	2.01345	1.00967	No	0.079265	0.329766
hsa-miR-29c-4395171	8.612	8.671	8.367	8.115	7.905	8.477	8.55	8.16567	-0.384333	1.30526	0.384333	No	0.114828	0.369809
hsa-miR-301a-4373064	6.96	6.93	7.369	6.848	6.621	6.704	7.08633	6.72433	-0.362	1.28521	0.362	No	0.081564	0.329766
hsa-miR-301b-4395503	13.717	11.306	9.752	15.03	9.882	12.478	11.5917	12.4633	0.871667	0.546515	-0.871667	No	0.667204	0.783736
hsa-miR-30b-4373290	3.312	3.297	3.529	3.162	3.119	3.26	3.37933	3.18033	-0.199	1.1479	0.199	No	0.081166	0.329766
hsa-miR-30c-4373060	2.589	2.915	2.743	2.519	2.445	2.574	2.749	2.51267	-0.236333	1.17799	0.236333	No	0.079993	0.329766
hsa-miR-31-4395390	-0.186	-0.208	-0.12	-0.634	-0.618	-0.518	-0.171333	-0.59	-0.418667	1.33669	0.418667	Yes	0.000737	0.02524
hsa-miR-32-4395220	11.905	12.157	11.23	11.344	10.272	11.99	11.764	11.202	-0.562	1.47631	0.562	No	0.381734	0.598786
hsa-miR-320-4395388	3.765	3.4	4.01	4.186	4.121	4.072	3.725	4.12633	0.401333	0.757158	-0.401333	No	0.089985	0.335547
hsa-miR-323-3p-4395338	9.343	8.612	9.77	9.505	9.104	8.921	9.24167	9.17667	-0.065	1.04608	0.065	No	0.872336	0.938947
hsa-miR-324-3p-4395272	8.11	8.135	8.264	8.472	7.579	7.941	8.16967	7.99733	-0.172333	1.12688	0.172333	No	0.549047	0.68233
hsa-miR-324-5p-4373052	8.519	8.45	8.059	7.84	8.633	8.172	8.34267	8.215	-0.127667	1.09253	0.127667	No	0.661988	0.782377
hsa-miR-328-4373049	10.212	9.167	10.953	8.936	8.735	10.715	10.1107	9.462	-0.648667	1.56772	0.648667	No	0.470656	0.658476
hsa-miR-330-3p-4373047	12.639	12.478	12.326	12.706	12.386	12.716	12.481	12.6027	0.121667	0.919125	-0.121667	No	0.437182	0.628482
hsa-miR-330-5p-4395341	17.278	17.031	17.575	11.979	16.986	14.186	17.2947	14.3837	-2.911	7.52139	2.911	No	0.116441	0.369809
hsa-miR-331-3p-4373046	4.09	3.847	4.043	3.656	3.487	3.451	3.99333	3.53133	-0.462	1.37745	0.462	No	0.009088	0.137529
hsa-miR-331-5p-4395344	10.771	12.199	9.355	11.558	10.798	11.801	10.775	11.3857	0.610667	0.654894	-0.610667	No	0.523593	0.676855
hsa-miR-335-4373045	9.784	8.767	11.504	11.158	10.658	10.023	10.0183	10.613	0.594667	0.662197	-0.594667	No	0.528951	0.676978
hsa-miR-337-5p-4395267	12.928	10.031	13.557	15.706	16.986	13.993	12.172	15.5617	3.38967	0.0954132	-3.38967	No	0.071245	0.329766
hsa-miR-338-3p-4395363	13.451	17.031	17.575	16.927	16.986	16.98	16.019	16.9643	0.945333	0.51931	-0.945333	No	0.505449	0.664964
hsa-miR-339-3p-4395295	8.741	8.046	8.675	8.68	8.978	8.524	8.48733	8.72733	0.24	0.846745	-0.24	No	0.405643	0.611477
hsa-miR-339-5p-4395368	8.329	9.403	8.142	8.168	8.861	9.561	8.62467	8.86333	0.238667	0.847528	-0.238667	No	0.693023	0.803404
hsa-miR-340-4395369	10.159	9.542	9.807	14.334	10.489	16.98	9.836	13.9343	4.09833	0.058382	-4.09833	No	0.096333	0.339473
hsa-miR-342-3p-4395371	5.281	5.301	5.442	4.485	4.699	4.579	5.34133	4.58767	-0.753667	1.68607	0.753667	Yes	0.000708	0.02524
hsa-miR-342-5p-4395258	17.278	17.031	17.575	16.927	16.986	16.316	17.2947	16.743	-0.551667	1.46578	0.551667	No	0.106482	0.361151
hsa-miR-345-4395297	6.127	6.271	6.2	6.695	6.562	6.91	6.19933	6.72233	0.523	0.695923	-0.523	No	0.008821	0.137529
hsa-miR-34a-4395168	4.986	5.558	5.352	4.837	4.638	5.026	5.29867	4.83367	-0.465	1.38032	0.465	No	0.082041	0.329766
hsa-miR-34c-5p-4373036	8.999	9.019	9.075	8.699	8.218	9.031	9.031	8.64933	-0.381667	1.30285	0.381667	No	0.182738	0.449172
hsa-miR-361-5p-4373035	10.119	8.96	10.977	11.945	10.766	9.122	10.0187	10.611	0.592333	0.663269	-0.592333	No	0.587572	0.719775
hsa-miR-362-3p-4395228	11.951	11.354	14.077	9.92	12.219	10.504	12.4607	10.881	-1.57967	2.98901	1.57967	No	0.216162	0.492076
hsa-miR-362-5p-4378092	9.025	7.505	8.533	8.935	8.335	7.813	8.35433	8.361	0.00666667	0.99539	-0.00666667	No	0.990955	>0.999999
hsa-miR-365-4373194	7.062	6.989	7.22	6.398	6.346	6.237	7.09033	6.327	-0.763333	1.69741	0.763333	Yes	0.000778	0.02524
hsa-miR-369-3p-4373032	17.278	13.573	14.287	16.927	16.986	16.98	15.046	16.9643	1.91833	0.26456	-1.91833	No	0.16627	0.426262
hsa-miR-370-4395386	12.214	11.799	11.856	10.756	16.986	14.726	11.9563	14.156	2.19967	0.217688	-2.19967	No	0.294632	0.549233
hsa-miR-374a-4373028	5.803	5.742	5.764	5.578	5.336	5.674	5.76967	5.52933	-0.240333	1.18127	0.240333	No	0.078241	0.329766
hsa-miR-374b-4381045	4.097	3.846	3.917	4.152	4.179	4.178	3.95333	4.16967	0.216333	0.86075	-0.216333	No	0.045196	0.264669
hsa-miR-375-4373027	10.587	9.191	9.028	9.274	11.172	9.317	9.602	9.921	0.319	0.801625	-0.319	No	0.709633	0.814969
hsa-miR-376a-4373026	8.384	8.631	8.729	8.908	10.035	8.961	8.58133	9.30133	0.72	0.607097	-0.72	No	0.13196	0.385758
hsa-miR-376b-4373196	17.278	17.031	17.575	16.927	16.986	12.372	17.2947	15.4283	-1.86633	3.64605	1.86633	No	0.291248	0.549233
hsa-miR-376c-4395233	7.548	7.631	7.688	8.553	7.559	7.872	7.62233	7.99467	0.372333	0.772532	-0.372333	No	0.277172	0.542081
hsa-miR-379-4373349	8.707	10.21	8.805	11.374	8.725	9.216	9.24067	9.77167	0.531	0.692075	-0.531	No	0.605075	0.730778
hsa-miR-381-4373020	17.278	17.031	14.771	16.927	16.917	16.98	16.36	16.9413	0.581333	0.668346	-0.581333	No	0.50664	0.664964
hsa-miR-382-4373019	15.722	11.998	11.486	11.881	9.806	11.974	13.0687	11.2203	-1.84833	3.60084	1.84833	No	0.288331	0.549233
hsa-miR-409-5p-4395442	17.278	17.031	17.575	11.097	16.986	16.98	17.2947	15.021	-2.27367	4.83551	2.27367	No	0.312337	0.553801
hsa-miR-410-4378093	14.288	12.314	12.811	12.624	11.123	11.597	13.1377	11.7813	-1.35633	2.56034	1.35633	No	0.140768	0.39387
hsa-miR-411-4381013	9.073	10.026	9.623	9.511	9.143	9.097	9.574	9.25033	-0.323667	1.25151	0.323667	No	0.349392	0.568868
hsa-miR-422a-4395408	6.188	5.809	6.154	6.376	6.49	6.347	6.05033	6.40433	0.354	0.782412	-0.354	No	0.051334	0.27512
hsa-miR-423-5p-4395451	12.698	13.915	14.801	16.927	11.089	16.98	13.8047	14.9987	1.194	0.437089	-1.194	No	0.591128	0.7207
hsa-miR-424-4373201	17.278	10.933	11.597	8.939	9.082	10.54	13.2693	9.52033	-3.749	13.445	3.749	No	0.145453	0.39387
hsa-miR-425-4380926	7.407	6.837	7.173	6.536	6.238	6.656	7.139	6.47667	-0.662333	1.58264	0.662333	No	0.032859	0.259588
hsa-miR-429-4373203	5.157	5.218	5.351	5.426	5.565	5.248	5.242	5.413	0.171	0.888227	-0.171	No	0.189008	0.450206
hsa-miR-431-4395173	16.376	15.714	17.532	16.927	15.521	15.687	16.5407	16.045	-0.495667	1.40997	0.495667	No	0.513461	0.667714
hsa-miR-433-4373205	10.799	11.089	17.575	16.927	16.986	12.778	13.1543	15.5637	2.40933	0.188243	-2.40933	No	0.40884	0.611477
hsa-miR-449a-4373207	13.304	17.031	17.575	13.095	11.416	16.73	15.97	13.747	-2.223	4.66863	2.223	No	0.342135	0.565383
hsa-miR-449b-4381011	17.278	17.031	17.575	14.693	16.986	16.98	17.2947	16.2197	-1.075	2.10672	1.075	No	0.239892	0.514269
hsa-miR-450a-4395414	17.278	17.031	17.575	16.927	10.962	16.98	17.2947	14.9563	-2.33833	5.05718	2.33833	No	0.307972	0.553801
hsa-miR-450b-5p-4395318	17.278	17.031	17.575	15.356	12.087	12.843	17.2947	13.4287	-3.866	14.5808	3.866	No	0.018085	0.198919
hsa-miR-452-4395440	7.23	7.508	6.905	7.621	7.101	7.734	7.21433	7.48533	0.271	0.828745	-0.271	No	0.358498	0.577834
hsa-miR-454-4395434	4.184	3.73	4.088	4.111	4.425	4.223	4.00067	4.253	0.252333	0.839537	-0.252333	No	0.202915	0.474545
hsa-miR-455-3p-4395355	7.664	9.598	8.357	7.622	7.684	8.255	8.53967	7.85367	-0.686	1.60882	0.686	No	0.317046	0.553801
hsa-miR-455-5p-4378098	9.057	9.839	9.358	8.873	7.821	8.214	9.418	8.30267	-1.11533	2.16645	1.11533	No	0.043311	0.264669
hsa-miR-483-5p-4395449	17.278	17.031	14.519	16.927	16.986	16.98	16.276	16.9643	0.688333	0.62057	-0.688333	No	0.478552	0.663159
hsa-miR-484-4381032	3.264	2.997	3.345	3.46	3.675	3.521	3.202	3.552	0.35	0.784584	-0.35	No	0.046679	0.266846
hsa-miR-485-3p-4378095	10.37	12.096	10.782	11.407	12.612	11.445	11.0827	11.8213	0.738667	0.599293	-0.738667	No	0.321625	0.553801
hsa-miR-486-3p-4395204	14.296	12.138	17.575	7.222	10.285	8.637	14.6697	8.71467	-5.955	62.0345	5.955	No	0.030293	0.259588
hsa-miR-486-5p-4378096	7.925	8.616	7.647	7.311	6.895	6.86	8.06267	7.022	-1.04067	2.05718	1.04067	No	0.032052	0.259588
hsa-miR-487a-4378097	12.789	14.962	14.492	12.708	12.602	12.932	14.081	12.7473	-1.33367	2.52042	1.33367	No	0.116271	0.369809
hsa-miR-487b-4378102	10.313	11.491	14.508	11.662	16.208	13.176	12.104	13.682	1.578	0.334946	-1.578	No	0.437011	0.628482
hsa-miR-489-4395469	11	10.408	11.417	11.089	11.496	11.157	10.9417	11.2473	0.305667	0.809068	-0.305667	No	0.391746	0.603453
hsa-miR-490-3p-4373215	17.278	17.031	15.475	16.927	16.986	16.98	16.5947	16.9643	0.369667	0.773961	-0.369667	No	0.548419	0.68233
hsa-miR-491-5p-4381053	10.739	10.345	10.272	9.112	10.445	8.946	10.452	9.501	-0.951	1.93321	0.951	No	0.12772	0.385758
hsa-miR-493-4395475	11.775	13.184	11.816	10.699	12.253	11.337	12.2583	11.4297	-0.828667	1.77604	0.828667	No	0.269069	0.542081
hsa-miR-494-4395476	7.923	7.279	7.89	7.352	6.401	7.521	7.69733	7.09133	-0.606	1.52203	0.606	No	0.210413	0.483293
hsa-miR-495-4381078	10.69	10.358	9.412	9.395	9.708	9.262	10.1533	9.455	-0.698333	1.62263	0.698333	No	0.159778	0.426262
hsa-miR-499-5p-4381047	11.439	17.031	17.575	16.927	16.986	16.98	15.3483	16.9643	1.616	0.326239	-1.616	No	0.456212	0.648401
hsa-miR-500-4395539	9.518	9.564	9.445	12.14	8.599	11.962	9.509	10.9003	1.39133	0.381212	-1.39133	No	0.293787	0.549233
hsa-miR-501-5p-4373226	10.236	10.214	9.037	10.591	10.738	12.803	9.829	11.3773	1.54833	0.341905	-1.54833	No	0.13082	0.385758
hsa-miR-502-3p-4395194	15.054	11.664	12.154	12.401	16.986	11.174	12.9573	13.5203	0.563	0.676893	-0.563	No	0.798235	0.877108
hsa-miR-502-5p-4373227	17.278	17.031	17.575	12.476	16.986	12.573	17.2947	14.0117	-3.283	9.73378	3.283	No	0.093178	0.337607
hsa-miR-503-4373228	17.278	12.685	17.575	11.687	11.451	11.084	15.846	11.4073	-4.43867	21.6856	4.43867	No	0.049453	0.274123
hsa-miR-509-5p-4395346	15.349	17.031	17.575	13.829	16.986	13.558	16.6517	14.791	-1.86067	3.63175	1.86067	No	0.222138	0.492629
hsa-miR-511-4373236	17.278	17.031	17.575	16.927	16.986	11.867	17.2947	15.26	-2.03467	4.09728	2.03467	No	0.298391	0.550078
hsa-miR-512-3p-4381034	13.175	17.031	17.575	16.927	16.986	16.98	15.927	16.9643	1.03733	0.487227	-1.03733	No	0.495529	0.664964
hsa-miR-517b-4373244	17.278	17.031	17.195	16.927	16.986	16.98	17.168	16.9643	-0.203667	1.15162	0.203667	No	0.053135	0.278958
hsa-miR-518b-4373246	17.278	17.031	17.575	15.68	16.986	12.688	17.2947	15.118	-2.17667	4.52108	2.17667	No	0.164723	0.426262
hsa-miR-518d-3p-4373248	14.89	17.031	17.575	16.927	16.986	16.98	16.4987	16.9643	0.465667	0.724136	-0.465667	No	0.600358	0.7285
hsa-miR-518f-4395499	17.278	13.238	17.575	15.064	16.64	15.025	16.0303	15.5763	-0.454	1.36983	0.454	No	0.776733	0.868759
hsa-miR-519a-4395526	15.674	17.031	13.947	16.927	16.986	16.221	15.5507	16.7113	1.16067	0.447306	-1.16067	No	0.278152	0.542081
hsa-miR-519d-4395514	17.278	17.031	17.575	16.927	14.9	16.98	17.2947	16.269	-1.02567	2.0359	1.02567	No	0.218063	0.492076
hsa-miR-519e-4395481	17.278	17.031	17.575	15.817	16.46	16.98	17.2947	16.419	-0.875667	1.83486	0.875667	No	0.077801	0.329766
hsa-miR-520a-3p-4373268	17.278	17.031	17.575	13.86	16.986	16.98	17.2947	15.942	-1.35267	2.55384	1.35267	No	0.268213	0.542081
hsa-miR-520f-4373256	17.278	13.284	17.575	16.927	16.986	16.98	16.0457	16.9643	0.918667	0.528998	-0.918667	No	0.543032	0.68233
hsa-miR-523-4395497	16.386	12.407	17.575	16.784	12.96	14.262	15.456	14.6687	-0.787333	1.72588	0.787333	No	0.703346	0.811372
hsa-miR-524-5p-4395174	17.278	17.031	17.575	14.804	16.986	16.98	17.2947	16.2567	-1.038	2.05338	1.038	No	0.235008	0.512336
hsa-miR-525-5p-4378088	17.278	17.031	17.575	15.3	16.986	16.98	17.2947	16.422	-0.872667	1.83104	0.872667	No	0.208538	0.483293
hsa-miR-532-3p-4395466	7.111	7.093	6.96	7.698	7.328	7.74	7.05467	7.58867	0.534	0.690637	-0.534	No	0.018558	0.198919
hsa-miR-532-5p-4380928	5.561	5.852	5.732	5.729	6.244	5.148	5.715	5.707	-0.008	1.00556	0.008	No	0.98169	>0.999999
hsa-miR-539-4378103	8.77	7.865	8.598	8.402	9.385	8.375	8.411	8.72067	0.309667	0.806828	-0.309667	No	0.513925	0.667714
hsa-miR-542-3p-4378101	17.278	17.031	17.575	13.367	11.438	16.98	17.2947	13.9283	-3.36633	10.3126	3.36633	No	0.1081	0.361151
hsa-miR-545-4395378	13.556	17.031	10.913	12.488	9.929	10.715	13.8333	11.044	-2.78933	6.9131	2.78933	No	0.221205	0.492629
hsa-miR-548c-5p-4395540	17.278	17.031	13.106	13.185	16.986	16.98	15.805	15.717	-0.088	1.0629	0.088	No	0.964375	>0.999999
hsa-miR-548d-3p-4381008	17.278	11.281	17.575	16.927	16.986	16.98	15.378	16.9643	1.58633	0.333017	-1.58633	No	0.482303	0.663159
hsa-miR-548d-5p-4395348	15.159	17.031	13.203	16.927	16.986	16.98	15.131	16.9643	1.83333	0.280616	-1.83333	No	0.172519	0.435104
hsa-miR-574-3p-4395460	5.369	5.129	5.315	4.68	4.9	4.671	5.271	4.75033	-0.520667	1.43462	0.520667	No	0.007548	0.137529
hsa-miR-576-3p-4395462	11.333	10.629	10.846	11.61	11.711	11.579	10.936	11.6333	0.697333	0.616711	-0.697333	No	0.030204	0.259588
hsa-miR-576-5p-4395461	17.278	17.031	17.575	16.927	12.497	16.98	17.2947	15.468	-1.82667	3.54717	1.82667	No	0.288534	0.549233
hsa-miR-579-4395509	9.99	10.965	10.503	12.236	10.553	11.514	10.486	11.4343	0.948333	0.518231	-0.948333	No	0.167357	0.426262
hsa-miR-582-3p-4395510	11.192	12.832	11.21	16.927	16.986	16.352	11.7447	16.755	5.01033	0.031027	-5.01033	Yes	0.000988	0.028243
hsa-miR-582-5p-4395175	10.635	8.973	10.439	9.541	9.954	12.389	10.0157	10.628	0.612333	0.654138	-0.612333	No	0.584782	0.719775
hsa-miR-589-4395520	14.28	17.031	17.575	16.927	16.986	16.98	16.2953	16.9643	0.669	0.628942	-0.669	No	0.547711	0.68233
hsa-miR-590-5p-4395176	4.914	4.585	4.923	4.827	4.118	4.864	4.80733	4.603	-0.204333	1.15215	0.204333	No	0.486745	0.663159
hsa-miR-597-4380960	10.867	11.807	10.342	11.751	16.986	16.98	11.0053	15.239	4.23367	0.0531544	-4.23367	No	0.07788	0.329766
hsa-miR-598-4395179	8.189	9.064	7.682	8.714	7.848	8.541	8.31167	8.36767	0.056	0.961927	-0.056	No	0.91322	0.970768
hsa-miR-616-4395525	17.278	15.177	17.575	14.93	16.986	16.98	16.6767	16.2987	-0.378	1.29954	0.378	No	0.729429	0.829995
hsa-miR-618-4380996	12.261	17.031	14.798	16.601	14.742	14.865	14.6967	15.4027	0.706	0.613017	-0.706	No	0.663006	0.782377
hsa-miR-625-4395542	11.024	11.483	11.265	11.763	11.341	12.202	11.2573	11.7687	0.511333	0.701574	-0.511333	No	0.143684	0.39387
hsa-miR-627-4380967	17.278	17.031	17.575	16.927	14.433	16.98	17.2947	16.1133	-1.18133	2.26786	1.18133	No	0.239179	0.514269
hsa-miR-628-5p-4395544	9.957	9.641	11.365	11.587	12.362	10.563	10.321	11.504	1.183	0.440435	-1.183	No	0.186614	0.450206
hsa-miR-636-4395199	12.306	11.939	10.946	11.293	12.115	13.207	11.7303	12.205	0.474667	0.719633	-0.474667	No	0.527764	0.676978
hsa-miR-642-4380995	17.278	13.332	17.575	11.719	13.237	16.98	16.0617	13.9787	-2.083	4.23687	2.083	No	0.372673	0.588161
hsa-miR-651-4381007	17.278	17.031	17.575	16.927	16.986	13.209	17.2947	15.7073	-1.58733	3.00493	1.58733	No	0.275959	0.542081
hsa-miR-652-4395463	7.788	6.913	7.567	6.652	6.812	6.447	7.42267	6.637	-0.785667	1.72389	0.785667	No	0.050083	0.274123
hsa-miR-654-3p-4395350	17.278	17.031	17.575	16.185	16.986	16.98	17.2947	16.717	-0.577667	1.49243	0.577667	No	0.134927	0.387762
hsa-miR-655-4381015	12.54	12.536	13.151	12.684	12.922	10.776	12.7423	12.1273	-0.615	1.53156	0.615	No	0.434785	0.628482
hsa-miR-660-4380925	6.209	6.399	6.345	6.61	6.087	6.607	6.31767	6.43467	0.117	0.922103	-0.117	No	0.556955	0.68883
hsa-miR-671-3p-4395433	8.716	8.942	9.025	9.917	9.127	8.595	8.89433	9.213	0.318667	0.801811	-0.318667	No	0.465029	0.657301
hsa-miR-672-4395438	14.157	17.031	17.575	16.927	16.986	16.98	16.2543	16.9643	0.71	0.61132	-0.71	No	0.53985	0.68233
hsa-miR-708-4395452	5.235	5.562	6.058	5.496	5.361	5.303	5.61833	5.38667	-0.231667	1.17419	0.231667	No	0.399615	0.611477
hsa-miR-744-4395435	5.71	6.217	5.959	5.368	5.525	5.831	5.962	5.57467	-0.387333	1.30797	0.387333	No	0.12452	0.385758
hsa-miR-758-4395180	11.657	11.259	13.824	16.927	9.789	12.035	12.2467	12.917	0.670333	0.628361	-0.670333	No	0.780866	0.869601
hsa-miR-872-4395375	17.278	17.031	17.575	14.546	16.986	16.98	17.2947	16.1707	-1.124	2.1795	1.124	No	0.245886	0.518476
hsa-miR-885-5p-4395407	9.982	12.573	11.634	10.275	10.147	13.787	11.3963	11.403	0.00666667	0.99539	-0.00666667	No	0.996461	>0.999999
hsa-miR-886-3p-4395305	7.624	8.855	8.036	7.596	7.502	8.064	8.17167	7.72067	-0.451	1.36699	0.451	No	0.324022	0.553801
hsa-miR-886-5p-4395304	5.854	5.57	5.895	5.437	5.579	5.445	5.773	5.487	-0.286	1.21926	0.286	No	0.0632	0.301078
hsa-miR-889-4395313	11.355	11.044	14.068	15.124	16.986	13.294	12.1557	15.1347	2.979	0.126833	-2.979	No	0.10645	0.361151
hsa-miR-9-4373285	10.186	10.158	10.49	8.428	9.679	9.346	10.278	9.151	-1.127	2.18404	1.127	No	0.044202	0.264669
hsa-miR-92a-4395169	4.244	4.061	4.25	4.467	4.537	4.376	4.185	4.46	0.275	0.82645	-0.275	No	0.023916	0.219727
hsa-miR-93-4373302	2.735	2.536	2.662	3.185	3.009	3.161	2.64433	3.11833	0.474	0.719966	-0.474	No	0.004082	0.087518
hsa-miR-95-4373011	15.618	16.827	13.695	16.927	12.594	16.98	15.38	15.5003	0.120333	0.919975	-0.120333	No	0.947451	0.994823
hsa-miR-96-4373372	11.328	12.631	11.413	10.212	11.153	10.954	11.7907	10.773	-1.01767	2.02464	1.01767	No	0.116225	0.369809
hsa-miR-98-4373009	9.045	11.982	9.119	9.002	8.355	8.76	10.0487	8.70567	-1.343	2.53678	1.343	No	0.244496	0.518476
hsa-miR-99a-4373008	6.701	6.849	7.596	5.88	5.968	5.826	7.04867	5.89133	-1.15733	2.23045	1.15733	No	0.014464	0.180956
hsa-miR-99b-4373007	7.936	7.495	7.73	7.841	7.809	7.346	7.72033	7.66533	-0.055	1.03886	0.055	No	0.801245	0.877108

## Sheet: 2^-∆Ct and Z-Scores
Normalized expression values were converted to copy number using the formula 2∆CT. The data were then Log2-transformed to fit a more normal distribution. Finally, the standard z-score for each gene across all samples was determined. Standard z-scores were used to produce heatmaps in Figure 1.
	2^∆Ct						Log2 Transformation						Standard Z-Scores
	Passage 3			Passage 18			Passage 3			Passage 18			Passage 3			Passage 18
miRNA	1	2	3	1	2	3	1	2	3	1	2	3	1	2	3	1	2	3
RNU48-4373383	1	1	1	1	1	1	0	0	0	0	0	0	#DIV/0!	#DIV/0!	#DIV/0!	#DIV/0!	#DIV/0!	#DIV/0!
MammU6-4395470	3.49187	3.43903	3.32418	3.06949	2.97317	2.72641	1.804	1.782	1.733	1.618	1.572	1.447	1.045	0.886086	0.532133	-0.298572	-0.630855	-1.5338
RNU44-4373384	0.323761	0.355027	0.273953	0.402204	0.37527	0.371131	-1.627	-1.494	-1.868	-1.314	-1.414	-1.43	-0.519189	0.15449	-1.73992	1.06624	0.559711	0.478667
has-miR-155-4395459	0.00759887	0.00841979	0.00678235	0.0053472	0.00418371	0.0033561	-7.04	-6.892	-7.204	-7.547	-7.901	-8.219	0.824412	1.11004	0.507899	-0.154075	-0.837278	-1.451
hsa-let-7a-4373169	0.0151452	0.0132121	0.0119902	0.0228922	0.0166539	0.0181486	-6.045	-6.242	-6.382	-5.449	-5.908	-5.784	-0.229246	-0.818308	-1.23693	1.55289	0.180406	0.551186
hsa-let-7b-4395446	0.0413491	0.048563	0.0305221	0.0612138	0.0653803	0.0542588	-4.596	-4.364	-5.034	-4.03	-3.935	-4.204	-0.580166	-0.00862243	-1.6592	0.814204	1.04824	0.385546
hsa-let-7c-4373167	0.000695819	0.00128769	0.000761431	0.00105393	0.000306888	0.00037159	-10.489	-9.601	-10.359	-9.89	-11.67	-11.394	0.095619	1.18188	0.254644	0.828358	-1.34906	-1.01144
hsa-let-7d-4395394	0.0104526	0.0091374	0.00722894	0.0138401	0.0142984	0.0100476	-6.58	-6.774	-7.112	-6.175	-6.128	-6.637	-0.0331684	-0.554898	-1.46389	1.05601	1.18241	-0.18646
hsa-let-7e-4395517	0.0730486	0.0520124	0.0394727	0.0684882	0.0589649	0.0670323	-3.775	-4.265	-4.663	-3.868	-4.084	-3.899	0.962105	-0.523498	-1.73017	0.680143	0.0252654	0.586156
hsa-let-7f-4373164	0.00182992	0.00152603	0.00158423	0.00208318	0.00133866	0.00167572	-9.094	-9.356	-9.302	-8.907	-9.545	-9.221	0.651126	-0.537689	-0.292666	1.49963	-1.39527	0.0748681
hsa-let-7g-4395393	0.034674	0.037137	0.0327128	0.0364484	0.0316862	0.0288157	-4.85	-4.751	-4.934	-4.778	-4.98	-5.117	0.376391	1.0976	-0.235548	0.90091	-0.570657	-1.5687
hsa-miR-100-4373160	0.00874698	0.00961832	0.0106722	0.0225614	0.0211383	0.0251901	-6.837	-6.7	-6.55	-5.47	-5.564	-5.311	-1.10242	-0.904993	-0.688832	0.867525	0.732064	1.09666
hsa-miR-101-4395364	0.0011048	0.00186838	0.00138298	0.00137915	0.000513268	0.000760903	-9.822	-9.064	-9.498	-9.502	-10.928	-10.36	0.059665	1.18097	0.538957	0.53304	-1.57644	-0.736197
hsa-miR-103-4373158	0.00883227	0.00910579	0.00749425	0.0111486	0.0147106	0.0108137	-6.823	-6.779	-7.06	-6.487	-6.087	-6.531	-0.578328	-0.447945	-1.28062	0.417324	1.60262	0.286941
hsa-miR-106a-4395280	1.70173	1.72071	1.52098	1.51467	1.30495	1.31494	0.767	0.783	0.605	0.599	0.384	0.395	1.03093	1.12351	0.0935453	0.0588275	-1.18523	-1.12158
hsa-miR-106b-4373155	0.0351337	0.0314238	0.0271294	0.0244673	0.0279308	0.0216273	-4.831	-4.992	-5.204	-5.353	-5.162	-5.531	1.39431	0.748933	-0.100882	-0.698157	0.0674774	-1.41168
hsa-miR-107-4373154	0.000423309	7.46721e-06	0.000266053	0.000100675	0.000411449	7.7359e-06	-11.206	-17.031	-11.876	-13.278	-11.247	-16.98	0.874796	-1.25106	0.630277	0.11861	0.859833	-1.23245
hsa-miR-10a-4373153	6.29222e-06	0.000383363	5.12151e-06	8.02537e-06	3.04331e-05	7.7359e-06	-17.278	-11.349	-17.575	-16.927	-15.004	-16.98	-0.597989	1.88861	-0.72255	-0.450781	0.355718	-0.473009
hsa-miR-125a-3p-4395310	0.000181971	0.000517555	5.12151e-06	0.000500619	7.70379e-06	7.7359e-06	-12.424	-10.916	-17.575	-10.964	-16.986	-16.98	0.588467	1.05962	-1.02087	1.04462	-0.836851	-0.834977
hsa-miR-125a-5p-4395309	0.0275654	0.0292991	0.0294008	0.0316423	0.0267003	0.0328264	-5.181	-5.093	-5.088	-4.982	-5.227	-4.929	-0.860699	-0.0851887	-0.0411256	0.893012	-1.26608	1.36008
hsa-miR-125b-4373148	0.0126739	0.0115657	0.0118991	0.0282619	0.0225614	0.0187496	-6.302	-6.434	-6.393	-5.145	-5.47	-5.737	-0.716451	-0.959878	-0.884268	1.41723	0.817879	0.325492
hsa-miR-126-4395339	0.0108587	0.0104671	0.008496	0.0121492	0.0104381	0.00998515	-6.525	-6.578	-6.879	-6.363	-6.582	-6.646	0.417698	0.103684	-1.67968	1.37751	0.0799846	-0.299202
hsa-miR-127-3p-4373147	0.00278714	0.00165495	0.00130115	0.00229865	0.00402722	0.00314876	-8.487	-9.239	-9.586	-8.765	-7.956	-8.311	0.392123	-0.852081	-1.4262	-0.0678356	1.27068	0.683319
hsa-miR-128-4395327	0.00119068	0.00139164	0.000913695	0.00136773	0.00128858	0.00092645	-9.714	-9.489	-10.096	-9.514	-9.6	-10.076	0.124995	0.948134	-1.27251	0.856674	0.542052	-1.19934
hsa-miR-130a-4373145	0.00660146	0.00647008	0.00656495	0.00609567	0.00632815	0.00623671	-7.243	-7.272	-7.251	-7.358	-7.304	-7.325	1.09553	0.449352	0.917272	-1.46689	-0.263669	-0.731589
hsa-miR-130b-4373144	0.00105906	0.00109945	0.00222805	0.000869215	0.00283782	0.00206163	-9.883	-9.829	-8.81	-10.168	-8.461	-8.922	-0.768228	-0.691048	0.765369	-1.17557	1.26418	0.605292
hsa-miR-132-4373143	0.0170628	0.0165274	0.0111023	0.0172053	0.0175912	0.0187106	-5.873	-5.919	-6.493	-5.861	-5.829	-5.74	0.292896	0.123422	-1.99133	0.337107	0.455002	0.782899
hsa-miR-133a-4395357	0.000100815	7.46721e-06	5.12151e-06	8.02537e-06	7.70379e-06	7.7359e-06	-13.276	-17.031	-17.575	-16.927	-16.986	-16.98	2.01756	-0.359951	-0.704389	-0.294102	-0.331459	-0.32766
hsa-miR-134-4373299	0.000970489	0.000903618	0.000598235	0.000719858	0.000559723	0.000848969	-10.009	-10.112	-10.707	-10.44	-10.803	-10.202	1.13529	0.819109	-1.00739	-0.187766	-1.30208	0.542833
hsa-miR-135a-4373140	0.000862015	0.000600728	0.00074835	0.000427141	0.000995701	0.00115251	-10.18	-10.701	-10.384	-11.193	-9.972	-9.761	0.356046	-0.645754	-0.0362135	-1.59179	0.755997	1.16172
hsa-miR-135b-4395372	0.0497555	0.0449355	0.0426001	0.0527019	0.0437068	0.0580725	-4.329	-4.476	-4.553	-4.246	-4.516	-4.106	0.240265	-0.600661	-1.04115	0.715073	-0.829485	1.51595
hsa-miR-136-4373173	1.203e-05	7.46721e-06	5.12151e-06	8.02537e-06	7.70379e-06	7.7359e-06	-16.343	-17.031	-17.575	-16.927	-16.986	-16.98	1.61233	-0.146576	-1.53734	0.119306	-0.0315308	-0.0161915
hsa-miR-137-4373301	6.29222e-06	7.46721e-06	0.000484237	3.52504e-05	0.000707982	7.7359e-06	-17.278	-17.031	-11.012	-14.792	-10.464	-16.98	-0.85983	-0.780737	1.14664	-0.0637761	1.32211	-0.764406
hsa-miR-138-4395395	0.0108287	0.0185299	0.0145786	0.00189052	0.00310326	0.00361698	-6.529	-5.754	-6.1	-9.047	-8.332	-8.111	0.577408	1.14879	0.893698	-1.27905	-0.751896	-0.588958
hsa-miR-139-5p-4395400	6.29222e-06	0.000279474	5.12151e-06	0.000618045	7.70379e-06	0.000231452	-17.278	-11.805	-17.575	-10.66	-16.986	-12.077	-0.900639	0.810195	-0.99348	1.16812	-0.809361	0.725169
hsa-miR-140-3p-4395345	0.000608692	0.00078067	0.000679142	0.000717865	0.000448688	0.000407193	-10.682	-10.323	-10.524	-10.444	-11.122	-11.262	0.115686	1.05601	0.529535	0.739079	-1.03681	-1.40351
hsa-miR-140-5p-4373374	0.0107315	0.0182748	0.0133687	0.013471	0.0124303	0.00914374	-6.542	-5.774	-6.225	-6.214	-6.33	-6.773	-0.68671	1.58328	0.25025	0.282763	-0.0600995	-1.36948
hsa-miR-141-4373137	0.0204607	0.0177628	0.0161424	0.0166423	0.018633	0.0152717	-5.611	-5.815	-5.953	-5.909	-5.746	-6.033	1.52932	0.193212	-0.710626	-0.422446	0.64513	-1.23459
hsa-miR-142-3p-4373136	6.29222e-06	0.000119062	5.12151e-06	0.00022049	7.70379e-06	0.000456531	-17.278	-13.036	-17.575	-12.147	-16.986	-11.097	-0.889875	0.566752	-0.99186	0.872019	-0.789608	1.23257
hsa-miR-145-4395389	0.000161184	0.00012912	3.18135e-05	8.02537e-06	7.70379e-06	7.7359e-06	-12.599	-12.919	-14.94	-16.927	-16.986	-16.98	1.27022	1.11544	0.137929	-0.823138	-0.851675	-0.848773
hsa-miR-146a-4373132	0.00204455	0.00323056	0.00158973	0.000811568	0.000953817	0.00110021	-8.934	-8.274	-9.297	-10.267	-10.034	-9.828	0.672039	1.55035	0.188969	-1.10188	-0.791808	-0.51767
hsa-miR-146b-3p-4395472	6.29222e-06	7.46721e-06	0.000142179	8.02537e-06	7.70379e-06	7.7359e-06	-17.278	-17.031	-12.78	-16.927	-16.986	-16.98	-0.543491	-0.401835	2.03613	-0.342191	-0.376028	-0.372587
hsa-miR-146b-5p-4373178	0.00277173	0.00364972	0.00355484	0.00264595	0.00629316	0.00220043	-8.495	-8.098	-8.136	-8.562	-7.312	-8.828	-0.4836	0.264896	0.193252	-0.609921	1.74681	-1.11143
hsa-miR-148a-4373130	0.00634132	0.00563644	0.00559363	0.00968522	0.00760941	0.00693927	-7.301	-7.471	-7.482	-6.69	-7.038	-7.171	-0.362785	-0.929462	-0.96613	1.67392	0.513899	0.0705569
hsa-miR-148b-4373129	0.00164238	0.000336058	0.00125335	0.00156785	0.00135452	0.00116295	-9.25	-11.539	-9.64	-9.317	-9.528	-9.748	0.686657	-1.99095	0.230445	0.608282	0.36146	0.10411
hsa-miR-149-4395366	0.117522	0.135654	0.12745	0.127097	0.122853	0.121582	-3.089	-2.882	-2.972	-2.976	-3.025	-3.04	-1.28644	1.61857	0.355524	0.299389	-0.38827	-0.598777
hsa-miR-150-4373127	3.58915e-05	7.46721e-06	8.58989e-05	8.02537e-06	7.70379e-06	7.7359e-06	-14.766	-17.031	-13.507	-16.927	-16.986	-16.98	0.832211	-0.655718	1.65928	-0.587398	-0.626157	-0.622215
hsa-miR-152-4395170	0.00880171	0.0058433	0.00372899	0.00409761	0.0080099	0.00441614	-6.828	-7.419	-8.067	-7.931	-6.964	-7.823	1.30023	0.165729	-1.0782	-0.817126	1.03916	-0.609805
hsa-miR-15a-4373123	0.000503752	0.0119322	0.00125508	0.000951836	0.000270891	0.000881348	-10.955	-6.389	-9.638	-10.037	-11.85	-10.148	-0.600325	1.84962	0.106329	-0.10776	-1.08055	-0.167318
hsa-miR-15b-4373122	0.0281446	0.0227656	0.0214928	0.0209341	0.0203617	0.0181738	-5.151	-5.457	-5.54	-5.578	-5.618	-5.782	1.7554	0.303638	-0.0901424	-0.270427	-0.460201	-1.23827
hsa-miR-16-4373121	0.231808	0.286379	0.243839	0.198609	0.164596	0.167589	-2.109	-1.804	-2.036	-2.332	-2.603	-2.577	0.424224	1.38622	0.654472	-0.279136	-1.13389	-1.05189
hsa-miR-17-4395419	1.46409	1.65405	1.37268	1.264	1.23628	1.30224	0.55	0.726	0.457	0.338	0.306	0.381	0.5743	1.69323	-0.0169535	-0.773504	-0.976946	-0.500128
hsa-miR-181a-4373117	0.00223579	0.000631032	0.000584301	0.00211226	0.00188398	0.00176637	-8.805	-10.63	-10.741	-8.887	-9.052	-9.145	0.826387	-1.21626	-1.3405	0.734608	0.54993	0.445839
hsa-miR-181c-4373115	6.74884e-05	7.74126e-06	1.29382e-05	2.58406e-05	4.58093e-05	4.14577e-05	-13.855	-16.979	-16.238	-15.24	-14.414	-14.558	1.14192	-1.48307	-0.860432	-0.0218469	0.672212	0.551214
hsa-miR-182-4395445	0.00329616	0.00556655	0.0037968	0.00383382	0.00363961	0.00432226	-8.245	-7.489	-8.041	-8.027	-8.102	-7.854	-1.08544	1.79046	-0.3094	-0.256142	-0.54145	0.401966
hsa-miR-183-4395380	0.00207309	0.00162089	0.0015722	0.00115973	0.001011	0.00180223	-8.914	-9.269	-9.313	-9.752	-9.95	-9.116	1.20446	0.297923	0.185563	-0.935478	-1.4411	0.688628
hsa-miR-185-4395382	0.00206735	0.00181225	0.00130205	0.00189708	0.0029055	0.00256647	-8.918	-9.108	-9.585	-9.042	-8.427	-8.606	0.0728355	-0.393639	-1.56474	-0.231601	1.2783	0.838836
hsa-miR-186-4395396	0.0499975	0.0598295	0.044133	0.052193	0.0453737	0.0487992	-4.322	-4.063	-4.502	-4.26	-4.462	-4.357	0.0359896	1.68092	-1.10721	0.429758	-0.853164	-0.186299
hsa-miR-187-4373307	6.29222e-06	7.46721e-06	1.38285e-05	8.02537e-06	7.70379e-06	0.000165831	-17.278	-17.031	-16.142	-16.927	-16.986	-12.558	-0.623599	-0.486603	0.00647078	-0.42892	-0.461644	1.9943
hsa-miR-18a-4395533	0.020732	0.0195458	0.0193436	0.0198874	0.0195322	0.019117	-5.592	-5.677	-5.692	-5.652	-5.678	-5.709	1.81528	-0.251222	-0.615899	0.356573	-0.275534	-1.0292
hsa-miR-18b-4395328	0.00176637	0.00164808	0.00106421	0.00173843	0.000934188	0.00109186	-9.145	-9.245	-9.876	-9.168	-10.064	-9.839	0.993296	0.751716	-0.772653	0.937733	-1.22682	-0.683268
hsa-miR-190-4373110	6.29222e-06	7.46721e-06	7.44653e-06	8.02537e-06	0.000209465	7.7359e-06	-17.278	-17.031	-17.035	-16.927	-12.221	-16.98	-0.522818	-0.397767	-0.399792	-0.345114	2.03744	-0.371947
hsa-miR-191-4395410	0.278935	0.352574	0.286379	0.354781	0.357992	0.444729	-1.842	-1.504	-1.804	-1.495	-1.482	-1.169	-1.18555	0.183639	-1.03162	0.220096	0.272757	1.54067
hsa-miR-192-4373108	0.00162652	0.00136678	0.00183501	0.0012073	0.00156567	0.00193025	-9.264	-9.515	-9.09	-9.694	-9.319	-9.017	0.205709	-0.777776	0.887487	-1.47914	-0.00979566	1.17352
hsa-miR-193a-3p-4395361	0.000331892	5.53138e-05	0.000189831	0.000375474	0.000173233	0.000392505	-11.557	-14.142	-12.363	-11.379	-12.495	-11.315	0.60725	-1.80218	-0.144006	0.773161	-0.267041	0.832814
hsa-miR-193a-5p-4395392	0.00259869	0.00262403	0.00190367	0.0020234	0.00135922	0.00358702	-8.588	-8.574	-9.037	-8.949	-9.523	-8.123	0.438928	0.468051	-0.495094	-0.312034	-1.50609	1.40623
hsa-miR-193b-4395478	0.0494118	0.0500322	0.042837	0.11415	0.106432	0.0963214	-4.339	-4.321	-4.545	-3.131	-3.232	-3.376	-0.801661	-0.773642	-1.12233	1.07874	0.921521	0.697367
hsa-miR-194-4373106	0.000192481	7.46721e-06	0.000318593	0.000433404	0.00032304	0.000353501	-12.343	-17.031	-11.616	-11.172	-11.596	-11.466	0.0869474	-2.01053	0.412217	0.610869	0.421165	0.479329
hsa-miR-195-4373105	0.00577085	0.00625402	0.00527359	0.00488983	0.00597022	0.00339117	-7.437	-7.321	-7.567	-7.676	-7.388	-8.204	0.501329	0.860675	0.0986137	-0.239048	0.653122	-1.87469
hsa-miR-196b-4395326	6.29222e-06	7.46721e-06	5.12151e-06	7.19323e-05	7.70379e-06	7.7359e-06	-17.278	-17.031	-17.575	-13.763	-16.986	-16.98	-0.479375	-0.304175	-0.690039	2.01385	-0.272256	-0.268001
hsa-miR-197-4373102	0.00779087	0.00922011	0.00545956	0.00936179	0.0124561	0.00607879	-7.004	-6.761	-7.517	-6.739	-6.327	-7.362	-0.119279	0.434569	-1.28851	0.484711	1.42375	-0.935235
hsa-miR-198-4395384	6.29222e-06	7.46721e-06	5.12151e-06	8.02537e-06	1.09858e-05	7.7359e-06	-17.278	-17.031	-17.575	-16.927	-16.474	-16.98	-0.63427	0.0357144	-1.43988	0.317813	1.54657	0.174051
hsa-miR-199a-3p-4395415	0.000325738	7.46721e-06	1.26544e-05	8.02537e-06	7.70379e-06	7.7359e-06	-11.584	-17.031	-16.27	-16.927	-16.986	-16.98	2.0233	-0.493466	-0.141848	-0.445413	-0.472674	-0.469901
hsa-miR-19a-4373099	0.206469	0.223911	0.183392	0.192643	0.178748	0.165856	-2.276	-2.159	-2.447	-2.376	-2.484	-2.592	0.731132	1.48814	-0.375271	0.0841125	-0.614669	-1.31345
hsa-miR-19b-4373098	1.10573	1.35097	1.08222	1.05336	0.931095	0.983502	0.145	0.434	0.114	0.075	-0.103	-0.024	0.206559	1.77063	0.0387862	-0.172283	-1.13562	-0.708073
hsa-miR-200a-4378069	0.0378385	0.0395549	0.0302064	0.0359965	0.0296875	0.0303744	-4.724	-4.66	-5.049	-4.796	-5.074	-5.041	0.900632	1.24647	-0.8556	0.511559	-0.990695	-0.81237
hsa-miR-200b-4395362	0.108142	0.0888183	0.0720929	0.0817861	0.0770533	0.0758872	-3.209	-3.493	-3.794	-3.612	-3.698	-3.72	1.78425	0.446063	-0.97223	-0.114657	-0.519884	-0.623546
hsa-miR-200c-4395411	0.887611	0.862144	0.708579	0.981459	0.903127	0.899378	-0.172	-0.214	-0.497	-0.027	-0.147	-0.153	0.188293	-0.0782791	-1.87447	1.1086	0.346967	0.308885
hsa-miR-202-4395474	0.000433404	7.46721e-06	8.38401e-05	0.000488959	0.00019996	0.000107453	-11.172	-17.031	-13.542	-10.998	-12.288	-13.184	0.843279	-1.80759	-0.229012	0.922004	0.338352	-0.067037
hsa-miR-203-4373095	0.663883	0.655651	0.59791	0.437999	0.426613	0.410371	-0.591	-0.609	-0.742	-1.191	-1.229	-1.285	1.06939	1.01442	0.608243	-0.762975	-0.879025	-1.05005
hsa-miR-204-4373094	6.29222e-06	7.46721e-06	5.12151e-06	8.02537e-06	7.70379e-06	9.93583e-05	-17.278	-17.031	-17.575	-16.927	-16.986	-13.297	-0.477971	-0.323106	-0.664185	-0.257899	-0.294891	2.01805
hsa-miR-205-4373093	0.200963	0.215088	0.154213	0.272438	0.251042	0.251216	-2.315	-2.217	-2.697	-1.876	-1.994	-1.993	-0.443906	-0.116817	-1.71888	1.02132	0.627476	0.630814
hsa-miR-20a-4373286	0.664804	0.772175	0.623733	0.581157	0.544499	0.589678	-0.589	-0.373	-0.681	-0.783	-0.877	-0.762	0.496853	1.70951	-0.0196496	-0.592294	-1.12002	-0.474397
hsa-miR-20b-4373263	0.00374193	0.00371609	0.004248	0.00500297	0.00379943	0.00314876	-8.062	-8.072	-7.879	-7.643	-8.04	-8.311	-0.272365	-0.317138	0.546969	1.6036	-0.173866	-1.3872
hsa-miR-21-4373090	0.09855	0.0813903	0.075363	0.0992355	0.12474	0.110261	-3.343	-3.619	-3.73	-3.333	-3.003	-3.181	0.0932625	-0.929537	-1.34088	0.13032	1.35323	0.693601
hsa-miR-210-4373089	0.0230834	0.0207895	0.0232923	0.0383667	0.034102	0.0387677	-5.437	-5.588	-5.424	-4.704	-4.874	-4.689	-0.779091	-1.14943	-0.747208	1.01862	0.601691	1.05541
hsa-miR-211-4373088	1.10622e-05	4.1804e-05	5.12151e-06	8.02537e-06	7.70379e-06	7.7359e-06	-16.464	-14.546	-17.575	-16.927	-16.986	-16.98	0.109433	1.92406	-0.941689	-0.328614	-0.384434	-0.378757
hsa-miR-212-4373087	9.7381e-05	8.38982e-05	0.00020205	8.02537e-06	0.00130748	0.000224344	-13.326	-13.541	-12.273	-16.927	-9.579	-12.122	-0.151908	-0.241469	0.286736	-1.65196	1.40896	0.349637
hsa-miR-215-4373084	6.29222e-06	7.46721e-06	3.41205e-05	0.00022049	4.08586e-05	7.7359e-06	-17.278	-17.031	-14.839	-12.147	-14.579	-16.98	-0.896254	-0.773427	0.316598	1.65526	0.445889	-0.748066
hsa-miR-216b-4395437	6.29222e-06	7.46721e-06	5.12151e-06	8.02537e-06	0.000160182	7.7359e-06	-17.278	-17.031	-17.575	-16.927	-12.608	-16.98	-0.468823	-0.336958	-0.627382	-0.281436	2.02433	-0.309731
hsa-miR-218-4373081	0.00484261	0.00246021	0.00174446	0.00158643	0.0045058	0.00279681	-7.69	-8.667	-9.163	-9.3	-7.794	-8.482	1.22839	-0.22456	-0.962188	-1.16593	1.07372	0.0505632
hsa-miR-219-1-3p-4395206	6.29222e-06	2.26835e-05	5.12151e-06	8.02537e-06	7.70379e-06	7.7359e-06	-17.278	-15.428	-17.575	-16.927	-16.986	-16.98	-0.558326	1.92661	-0.957259	-0.0868607	-0.16611	-0.158051
hsa-miR-22-4373079	0.00226857	0.00139454	0.00034217	0.00151864	0.00117104	0.000695337	-8.784	-9.486	-11.513	-9.363	-9.738	-10.49	1.14889	0.423386	-1.67149	0.550505	0.162947	-0.614236
hsa-miR-220b-4395317	6.29222e-06	7.46721e-06	5.12151e-06	0.000143466	7.70379e-06	1.56878e-05	-17.278	-17.031	-17.575	-12.767	-16.986	-15.96	-0.562514	-0.425198	-0.727626	1.94531	-0.400181	0.170209
hsa-miR-221-4373077	0.0795497	0.0799366	0.0683934	0.112033	0.115103	0.106063	-3.652	-3.645	-3.87	-3.158	-3.119	-3.237	-0.651824	-0.629584	-1.34442	0.917636	1.04154	0.66665
hsa-miR-222-4395387	1.02598	1.24747	0.957935	1.48247	1.26225	1.36983	0.037	0.319	-0.062	0.568	0.336	0.454	-0.983273	0.180152	-1.39171	1.20743	0.250288	0.737111
hsa-miR-223-4395406	0.00236	0.00307542	0.00186191	0.00139744	0.0015581	0.00074318	-8.727	-8.345	-9.069	-9.483	-9.326	-10.394	0.704266	1.24557	0.21964	-0.367012	-0.144537	-1.65793
hsa-miR-224-4395210	0.0164588	0.0164246	0.0126038	0.0157119	0.0143779	0.0153566	-5.925	-5.928	-6.31	-5.992	-6.12	-6.025	0.85449	0.833983	-1.77734	0.396484	-0.478515	0.170898
hsa-miR-23a-4373074	0.00102086	0.00145174	0.00201082	0.00191558	0.00525534	0.00246876	-9.936	-9.428	-8.958	-9.028	-7.572	-8.662	-1.25934	-0.622991	-0.0342394	-0.121926	1.70195	0.336549
hsa-miR-23b-4373073	0.00019996	0.000804846	0.0014659	0.00130476	0.00109945	0.00101451	-12.288	-10.279	-9.414	-9.582	-9.829	-9.945	-1.95748	-0.053238	0.766659	0.607419	0.373298	0.263346
hsa-miR-24-4373072	1.40639	1.44593	1.27721	2.09362	2.03355	2.10818	0.492	0.532	0.353	1.066	1.024	1.076	-0.797627	-0.677306	-1.21574	0.928977	0.80264	0.959057
hsa-miR-25-4373071	0.0134897	0.0114065	0.0109267	0.00964502	0.0109267	0.00885066	-6.212	-6.454	-6.516	-6.696	-6.516	-6.82	1.5474	0.390437	0.0940235	-0.766531	0.0940235	-1.35936
hsa-miR-26a-4395166	0.0619823	0.0582338	0.0566806	0.0772672	0.0699273	0.0667541	-4.012	-4.102	-4.141	-3.694	-3.838	-3.905	-0.373814	-0.905024	-1.13522	1.50313	0.653192	0.257735
hsa-miR-26b-4395167	0.0185171	0.0266818	0.0201092	0.0276802	0.0230355	0.023357	-5.755	-5.228	-5.636	-5.175	-5.44	-5.42	-1.38949	0.952494	-0.860652	1.18803	0.0103693	0.099249
hsa-miR-27a-4373287	0.156909	0.164026	0.118832	0.156475	0.167357	0.166662	-2.672	-2.608	-3.073	-2.676	-2.579	-2.585	0.142694	0.483032	-1.98974	0.121423	0.637248	0.605341
hsa-miR-27b-4373068	0.0273749	0.0237159	0.0130121	0.0311635	0.0309911	0.0215077	-5.191	-5.398	-6.264	-5.004	-5.012	-5.539	0.445036	0.00705287	-1.82528	0.840702	0.823776	-0.291284
hsa-miR-28-3p-4395557	0.0230355	0.0283403	0.0210505	0.0248261	0.0272424	0.0245863	-5.44	-5.141	-5.57	-5.332	-5.198	-5.346	-0.652089	1.25631	-1.48183	0.0372318	0.8925	-0.0521246
hsa-miR-28-5p-4373067	0.00961832	0.00799326	0.00585547	0.0102091	0.0118826	0.00921372	-6.7	-6.967	-7.416	-6.614	-6.395	-6.762	0.31031	-0.449807	-1.72806	0.555142	1.17861	0.133803
hsa-miR-296-3p-4395212	9.52448e-05	0.000132108	0.000106268	8.02537e-06	7.70379e-06	5.2149e-05	-13.358	-12.886	-13.2	-16.927	-16.986	-14.227	0.658933	0.909888	0.742939	-1.23865	-1.27002	0.1969
hsa-miR-296-5p-4373066	0.000544795	0.000701145	0.000432504	0.000675386	0.000665165	0.000244649	-10.842	-10.478	-11.175	-10.532	-10.554	-11.997	0.149892	0.772257	-0.419469	0.679928	0.642312	-1.82492
hsa-miR-299-5p-4373188	0.000159849	0.000205724	4.45875e-05	8.02537e-06	7.70379e-06	3.48858e-05	-12.611	-12.247	-14.453	-16.927	-16.986	-14.807	1.01446	1.19364	0.107722	-1.11012	-1.13916	-0.0665367
hsa-miR-29a-4395223	0.489371	0.482634	0.416099	0.592957	0.671286	0.558644	-1.031	-1.051	-1.265	-0.754	-0.575	-0.84	-0.454753	-0.536201	-1.4077	0.673306	1.40227	0.323078
hsa-miR-29b-4373288	0.00486279	0.00307755	0.00195448	0.00467765	0.00731463	0.00697786	-7.684	-8.344	-8.999	-7.74	-7.095	-7.163	0.21105	-0.696395	-1.59697	0.134054	1.02088	0.927381
hsa-miR-29c-4395171	0.00255582	0.0024534	0.00302888	0.00360696	0.00417213	0.00280652	-8.612	-8.671	-8.367	-8.115	-7.905	-8.477	-0.855838	-1.05451	-0.0308663	0.817676	1.5248	-0.401262
hsa-miR-301a-4373064	0.00803214	0.00820091	0.00604937	0.00868054	0.0101597	0.00959169	-6.96	-6.93	-7.369	-6.848	-6.621	-6.704	-0.208642	-0.0941433	-1.76964	0.21882	1.08519	0.768413
hsa-miR-301b-4395503	7.42628e-05	0.000394962	0.00115973	2.98895e-05	0.00105979	0.000175286	-13.717	-11.306	-9.752	-15.03	-9.882	-12.478	-0.798677	0.341075	1.0757	-1.41937	1.01424	-0.212965
hsa-miR-30b-4373290	0.100691	0.101743	0.0866294	0.111723	0.115103	0.104386	-3.312	-3.297	-3.529	-3.162	-3.119	-3.26	-0.22351	-0.119283	-1.73134	0.818766	1.11755	0.137812
hsa-miR-30c-4373060	0.166201	0.132586	0.149374	0.174464	0.183646	0.167938	-2.589	-2.915	-2.743	-2.519	-2.445	-2.574	0.245355	-1.66666	-0.657865	0.65591	1.08993	0.333332
hsa-miR-31-4395390	1.13761	1.15509	1.08673	1.55186	1.53475	1.43197	0.186	0.208	0.12	0.634	0.618	0.518	-0.830029	-0.736225	-1.11144	1.08018	1.01195	0.585569
hsa-miR-32-4395220	0.000260758	0.000218967	0.000416326	0.000384694	0.00080876	0.000245839	-11.905	-12.157	-11.23	-11.344	-10.272	-11.99	-0.604183	-0.964975	0.362223	0.199008	1.7338	-0.725878
hsa-miR-320-4395388	0.0735567	0.0947323	0.0620683	0.05494	0.0574719	0.0594574	-3.765	-3.4	-4.01	-4.186	-4.121	-4.072	0.543716	1.77892	-0.285395	-0.881001	-0.661033	-0.49521
hsa-miR-323-3p-4395338	0.00153984	0.00255582	0.00114535	0.00137629	0.00181728	0.00206306	-9.343	-8.612	-9.77	-9.505	-9.104	-8.921	-0.320717	1.43105	-1.34398	-0.708933	0.252021	0.690561
hsa-miR-324-3p-4395272	0.00361948	0.0035573	0.00325303	0.00281627	0.0052299	0.00406931	-8.11	-8.135	-8.264	-8.472	-7.579	-7.941	-0.0872075	-0.169479	-0.593998	-1.2785	1.66023	0.468946
hsa-miR-324-5p-4373052	0.002726	0.00285954	0.00374972	0.0043644	0.00251888	0.00346723	-8.519	-8.45	-8.059	-7.84	-8.633	-8.172	-0.787769	-0.561443	0.721074	1.43941	-1.1617	0.350423
hsa-miR-328-4373049	0.000843105	0.00173963	0.00050445	0.00204172	0.00234695	0.000594927	-10.212	-9.167	-10.953	-8.936	-8.735	-10.715	-0.442986	0.644533	-1.21414	0.884932	1.09411	-0.966453
hsa-miR-330-3p-4373047	0.000156777	0.000175286	0.000194762	0.000149662	0.000186828	0.000148629	-12.639	-12.478	-12.326	-12.706	-12.386	-12.716	-0.577252	0.379224	1.28223	-0.975288	0.925781	-1.0347
hsa-miR-330-5p-4395341	6.29222e-06	7.46721e-06	5.12151e-06	0.00024772	7.70379e-06	5.36523e-05	-17.278	-17.031	-17.575	-11.979	-16.986	-14.186	-0.637715	-0.528241	-0.769351	1.71089	-0.508296	0.732712
hsa-miR-331-3p-4373046	0.0587202	0.0694924	0.0606647	0.0793294	0.0891884	0.091442	-4.09	-3.847	-4.043	-3.656	-3.487	-3.451	-1.19274	-0.308194	-1.02165	0.387063	1.00224	1.13328
hsa-miR-331-5p-4395344	0.000572277	0.000212684	0.00152709	0.000331662	0.000561666	0.00028025	-10.771	-12.199	-9.355	-11.558	-10.798	-11.801	0.304762	-1.10214	1.69984	-0.470608	0.278161	-0.710017
hsa-miR-335-4373045	0.00113429	0.00229546	0.000344311	0.00043763	0.000618903	0.000961117	-9.784	-8.767	-11.504	-11.158	-10.658	-10.023	0.531372	1.54781	-1.18767	-0.841867	-0.342144	0.292505
hsa-miR-337-5p-4395267	0.000128317	0.000955802	8.29729e-05	1.87078e-05	7.70379e-06	6.1332e-05	-12.928	-10.031	-13.557	-15.706	-16.986	-13.993	0.391054	1.59775	0.129055	-0.766071	-1.29923	-0.0525524
hsa-miR-338-3p-4395363	8.92988e-05	7.46721e-06	5.12151e-06	8.02537e-06	7.70379e-06	7.7359e-06	-13.451	-17.031	-17.575	-16.927	-16.986	-16.98	2.01528	-0.357457	-0.718006	-0.288528	-0.327632	-0.323655
hsa-miR-339-3p-4395295	0.00233721	0.00378366	0.00244661	0.00243815	0.00198314	0.00271657	-8.741	-8.046	-8.675	-8.68	-8.978	-8.524	-0.428226	1.79833	-0.216783	-0.232801	-1.1875	0.266974
hsa-miR-339-5p-4395368	0.00310972	0.00147712	0.00354009	0.00347686	0.00215067	0.00132389	-8.329	-9.403	-8.142	-8.168	-8.861	-9.561	0.659168	-1.04673	0.956191	0.914894	-0.185838	-1.29769
hsa-miR-340-4395369	0.000874654	0.00134144	0.00111635	4.84213e-05	0.000695819	7.7359e-06	-10.159	-9.542	-9.807	-14.334	-10.489	-16.98	0.564866	0.766771	0.680053	-0.801349	0.456878	-1.66722
hsa-miR-342-3p-4395371	0.0257194	0.0253653	0.0230035	0.0446561	0.0384999	0.0418392	-5.281	-5.301	-5.442	-4.485	-4.699	-4.579	-0.749995	-0.797388	-1.13151	1.13625	0.629143	0.913501
hsa-miR-342-5p-4395258	6.29222e-06	7.46721e-06	5.12151e-06	8.02537e-06	7.70379e-06	1.22573e-05	-17.278	-17.031	-17.575	-16.927	-16.986	-16.316	-0.617721	-0.0289991	-1.32562	0.218884	0.0782579	1.6752
hsa-miR-345-4395297	0.0143083	0.0129491	0.0136024	0.00965171	0.0105838	0.00831539	-6.127	-6.271	-6.2	-6.695	-6.562	-6.91	1.07483	0.6112	0.839796	-0.753938	-0.325723	-1.44617
hsa-miR-34a-4395168	0.0315547	0.0212263	0.0244843	0.0349879	0.0401627	0.0306919	-4.986	-5.558	-5.352	-4.837	-4.638	-5.026	0.237959	-1.45991	-0.848439	0.680236	1.27093	0.119227
hsa-miR-34c-5p-4373036	0.00195448	0.00192757	0.00185418	0.00240625	0.00335842	0.0019116	-8.999	-9.019	-9.075	-8.699	-8.218	-9.031	-0.476398	-0.536385	-0.70435	0.42341	1.8661	-0.572378
hsa-miR-361-5p-4373035	0.000899244	0.00200803	0.000496128	0.000253628	0.000574263	0.00179475	-10.119	-8.96	-10.977	-11.945	-10.766	-9.122	0.1705	1.17957	-0.576507	-1.41928	-0.392802	1.03852
hsa-miR-362-3p-4395228	0.000252575	0.000382037	5.7863e-05	0.00103224	0.000209756	0.000688622	-11.951	-11.354	-14.077	-9.92	-12.219	-10.504	-0.191555	0.216624	-1.64514	1.19707	-0.374791	0.797783
hsa-miR-362-5p-4378092	0.00191957	0.00550516	0.00269967	0.00204313	0.00309681	0.00444685	-9.025	-7.505	-8.533	-8.935	-8.335	-7.813	-1.10198	1.40803	-0.289532	-0.953364	0.03743	0.899421
hsa-miR-365-4373194	0.00748387	0.0078723	0.00670754	0.011858	0.0122932	0.0132579	-7.062	-6.989	-7.22	-6.398	-6.346	-6.237	-0.825778	-0.655169	-1.19504	0.726062	0.847591	1.10234
hsa-miR-369-3p-4373032	6.29222e-06	8.20578e-05	5.00247e-05	8.02537e-06	7.70379e-06	7.7359e-06	-17.278	-13.573	-14.287	-16.927	-16.986	-16.98	-0.781903	1.49408	1.05547	-0.566283	-0.602527	-0.598841
hsa-miR-370-4395386	0.000210484	0.000280638	0.000269767	0.000578258	7.70379e-06	3.69005e-05	-12.214	-11.799	-11.856	-10.756	-16.986	-14.726	0.360726	0.538483	0.514068	0.985232	-1.68327	-0.715241
hsa-miR-374a-4373028	0.0179111	0.0186847	0.0184019	0.0209341	0.0247573	0.0195865	-5.803	-5.742	-5.764	-5.578	-5.336	-5.674	-0.888535	-0.535437	-0.662784	0.413878	1.8147	-0.141818
hsa-miR-374b-4381045	0.0584359	0.0695406	0.0662011	0.0562501	0.0552072	0.0552455	-4.097	-3.846	-3.917	-4.152	-4.179	-4.178	-0.245971	1.49315	1.00121	-0.627054	-0.814131	-0.807202
hsa-miR-375-4373027	0.000650123	0.00171093	0.00191558	0.00161528	0.000433404	0.00156785	-10.587	-9.191	-9.028	-9.274	-11.172	-9.317	-0.926454	0.640269	0.823203	0.547118	-1.583	0.49886
hsa-miR-376a-4373026	0.0029934	0.00252238	0.00235673	0.00208173	0.000953156	0.00200664	-8.384	-8.631	-8.729	-8.908	-10.035	-8.961	0.970305	0.540284	0.369668	0.0580326	-1.90405	-0.0342392
hsa-miR-376b-4373196	6.29222e-06	7.46721e-06	5.12151e-06	8.02537e-06	7.70379e-06	0.00018865	-17.278	-17.031	-17.575	-16.927	-16.986	-12.372	-0.465442	-0.340004	-0.616273	-0.287188	-0.317151	2.02606
hsa-miR-376c-4395233	0.0053435	0.00504476	0.00484933	0.00266251	0.00530291	0.00426866	-7.548	-7.631	-7.688	-8.553	-7.559	-7.872	0.679691	0.463129	0.314406	-1.94253	0.65099	-0.165683
hsa-miR-379-4373349	0.00239294	0.000844275	0.00223579	0.000376777	0.00236327	0.00168154	-8.707	-10.21	-8.805	-11.374	-8.725	-9.216	0.741439	-0.652992	0.650518	-1.73291	0.724739	0.269206
hsa-miR-381-4373020	6.29222e-06	7.46721e-06	3.57673e-05	8.02537e-06	8.08119e-06	7.7359e-06	-17.278	-17.031	-14.771	-16.927	-16.917	-16.98	-0.674349	-0.408838	2.02054	-0.297043	-0.286294	-0.354015
hsa-miR-382-4373019	1.85015e-05	0.000244479	0.000348634	0.000265132	0.00111712	0.00024858	-15.722	-11.998	-11.486	-11.881	-9.806	-11.974	-1.84394	0.0755101	0.339409	0.135815	1.20533	0.0878804
hsa-miR-409-5p-4395442	6.29222e-06	7.46721e-06	5.12151e-06	0.000456531	7.70379e-06	7.7359e-06	-17.278	-17.031	-17.575	-11.097	-16.986	-16.98	-0.449874	-0.350676	-0.569153	2.0325	-0.332603	-0.330193
hsa-miR-410-4378093	4.999e-05	0.000196389	0.000139157	0.000158415	0.000448377	0.000322816	-14.288	-12.314	-12.811	-12.624	-11.123	-11.597	-1.66291	0.132324	-0.319669	-0.149603	1.21547	0.784393
hsa-miR-411-4381013	0.00185676	0.000959121	0.0012682	0.00137058	0.00176882	0.00182612	-9.073	-10.026	-9.623	-9.511	-9.143	-9.097	0.895136	-1.62004	-0.556436	-0.260843	0.71039	0.831794
hsa-miR-422a-4395408	0.013716	0.0178368	0.014043	0.0120402	0.0111254	0.0122846	-6.188	-5.809	-6.154	-6.376	-6.49	-6.347	0.164076	1.74505	0.305904	-0.620152	-1.09569	-0.499181
hsa-miR-423-5p-4395451	0.000150495	6.47392e-05	3.50312e-05	8.02537e-06	0.000459069	7.7359e-06	-12.698	-13.915	-14.801	-16.927	-11.089	-16.98	0.729133	0.208283	-0.170906	-1.08079	1.41775	-1.10347
hsa-miR-424-4373201	6.29222e-06	0.000511492	0.000322816	0.00203748	0.00184521	0.000671651	-17.278	-10.933	-11.597	-8.939	-9.082	-10.54	-1.91935	0.150671	-0.0659557	0.801202	0.754549	0.278885
hsa-miR-425-4380926	0.00589211	0.00874698	0.00692966	0.0107763	0.0132487	0.00991618	-7.407	-6.837	-7.173	-6.536	-6.238	-6.656	-1.40074	-0.0681861	-0.85369	0.635494	1.33216	0.354957
hsa-miR-429-4373203	0.0280278	0.0268674	0.0245013	0.0232601	0.0211236	0.0263145	-5.157	-5.218	-5.351	-5.426	-5.565	-5.248	1.12896	0.72505	-0.155604	-0.652213	-1.5726	0.526406
hsa-miR-431-4395173	1.1758e-05	1.86044e-05	5.27645e-06	8.02537e-06	2.12674e-05	1.89558e-05	-16.376	-15.714	-17.532	-16.927	-15.521	-15.687	-0.103276	0.718792	-1.53879	-0.787505	0.958459	0.752321
hsa-miR-433-4373205	0.000561277	0.000459069	5.12151e-06	8.02537e-06	7.70379e-06	0.000142377	-10.799	-11.089	-17.575	-16.927	-16.986	-12.778	1.12911	1.03713	-1.02001	-0.814484	-0.833196	0.50144
hsa-miR-449a-4373207	9.88774e-05	7.46721e-06	5.12151e-06	0.000114291	0.000365967	9.19958e-06	-13.304	-17.031	-17.575	-13.095	-11.416	-16.73	0.605282	-0.845916	-1.05774	0.686662	1.34042	-0.728714
hsa-miR-449b-4381011	6.29222e-06	7.46721e-06	5.12151e-06	3.77543e-05	7.70379e-06	7.7359e-06	-17.278	-17.031	-17.575	-14.693	-16.986	-16.98	-0.5022	-0.264037	-0.788575	1.99032	-0.220647	-0.214861
hsa-miR-450a-4395414	6.29222e-06	7.46721e-06	5.12151e-06	8.02537e-06	0.000501313	7.7359e-06	-17.278	-17.031	-17.575	-16.927	-10.962	-16.98	-0.453561	-0.356355	-0.570444	-0.315426	2.03207	-0.336284
hsa-miR-450b-5p-4395318	6.29222e-06	7.46721e-06	5.12151e-06	2.38442e-05	0.000229853	0.000136104	-17.278	-17.031	-17.575	-15.356	-12.087	-12.843	-0.803722	-0.700129	-0.928285	0.00237663	1.37342	1.05634
hsa-miR-452-4395440	0.00666121	0.00549372	0.00834426	0.00507984	0.00728427	0.00469715	-7.23	-7.508	-6.905	-7.621	-7.101	-7.734	0.371485	-0.490319	1.37899	-0.84062	0.771387	-1.19092
hsa-miR-454-4395434	0.0550162	0.075363	0.0588016	0.0578716	0.0465524	0.0535489	-4.184	-3.73	-4.088	-4.111	-4.425	-4.223	-0.250377	1.73804	0.170081	0.0693465	-1.3059	-0.421189
hsa-miR-455-3p-4395355	0.00493067	0.00129037	0.00304995	0.00507632	0.00486279	0.00327339	-7.664	-9.598	-8.357	-7.622	-7.684	-8.255	0.703115	-1.84975	-0.211638	0.758554	0.676715	-0.0769994
hsa-miR-455-5p-4378098	0.00187746	0.00109186	0.00152392	0.00213285	0.00442226	0.00336775	-9.057	-9.839	-9.358	-8.873	-7.821	-8.214	-0.265559	-1.3215	-0.672	-0.0171038	1.40341	0.872745
hsa-miR-483-5p-4395449	6.29222e-06	7.46721e-06	4.25937e-05	8.02537e-06	7.70379e-06	7.7359e-06	-17.278	-17.031	-14.519	-16.927	-16.986	-16.98	-0.634536	-0.396284	2.02675	-0.295967	-0.352877	-0.34709
hsa-miR-484-4381032	0.104097	0.12526	0.0984135	0.0908733	0.0782915	0.0871111	-3.264	-2.997	-3.345	-3.46	-3.675	-3.521	0.482165	1.62144	0.136542	-0.354157	-1.27155	-0.61444
hsa-miR-485-3p-4378095	0.000755647	0.000228424	0.00056793	0.000368257	0.000159739	0.000358684	-10.37	-12.096	-10.782	-11.407	-12.612	-11.445	1.3156	-0.783036	0.81465	0.0547153	-1.41044	0.00851126
hsa-miR-486-3p-4395204	4.97136e-05	0.00022187	5.12151e-06	0.00669825	0.000801505	0.00251191	-14.296	-12.138	-17.575	-7.222	-10.285	-8.637	-0.682001	-0.116774	-1.54084	1.17083	0.368568	0.800215
hsa-miR-486-5p-4378096	0.00411469	0.00254874	0.00498912	0.00629752	0.0084023	0.00860863	-7.925	-8.616	-7.647	-7.311	-6.895	-6.86	-0.570664	-1.60114	-0.156087	0.344983	0.965356	1.01755
hsa-miR-487a-4378097	0.000141295	3.13321e-05	4.33984e-05	0.000149455	0.00016085	0.000127962	-12.789	-14.962	-14.492	-12.708	-12.602	-12.932	0.604987	-1.49787	-1.04304	0.683373	0.785951	0.466603
hsa-miR-487b-4378102	0.0007861	0.000347428	4.29197e-05	0.000308595	1.32101e-05	0.000108051	-10.313	-11.491	-14.508	-11.662	-16.208	-13.176	1.18217	0.642405	-0.740002	0.564051	-1.51895	-0.129672
hsa-miR-489-4395469	0.000488281	0.000736003	0.000365713	0.000459069	0.000346226	0.000437934	-11	-10.408	-11.417	-11.089	-11.496	-11.157	0.244103	1.7733	-0.833048	0.014207	-1.03711	-0.161443
hsa-miR-490-3p-4373215	6.29222e-06	7.46721e-06	2.19564e-05	8.02537e-06	7.70379e-06	7.7359e-06	-17.278	-17.031	-15.475	-16.927	-16.986	-16.98	-0.765913	-0.386414	2.00428	-0.226624	-0.317274	-0.308055
hsa-miR-491-5p-4381053	0.000585112	0.000768855	0.00080876	0.00180724	0.000717367	0.00202762	-10.739	-10.345	-10.272	-9.112	-10.445	-8.946	-1.01293	-0.489526	-0.392551	1.14843	-0.622369	1.36895
hsa-miR-493-4395475	0.000285346	0.000107453	0.000277351	0.000601562	0.000204871	0.000386565	-11.775	-13.184	-11.816	-10.699	-12.253	-11.337	0.0820441	-1.59332	0.0332933	1.36146	-0.486319	0.602846
hsa-miR-494-4395476	0.0041204	0.00643877	0.00421574	0.00612107	0.0118333	0.00544444	-7.923	-7.279	-7.89	-7.352	-6.401	-7.521	-0.951658	0.207613	-0.892254	0.0762046	1.78811	-0.228014
hsa-miR-495-4381078	0.000605326	0.000761958	0.00146793	0.00148533	0.00119564	0.00162877	-10.69	-10.358	-9.412	-9.395	-9.708	-9.262	-1.51216	-0.945423	0.669449	0.698469	0.164162	0.925507
hsa-miR-499-5p-4381047	0.000360179	7.46721e-06	5.12151e-06	8.02537e-06	7.70379e-06	7.7359e-06	-11.439	-17.031	-17.575	-16.927	-16.986	-16.98	2.03033	-0.376455	-0.610592	-0.331694	-0.357087	-0.354505
hsa-miR-500-4395539	0.00136394	0.00132114	0.00143473	0.000221562	0.00257895	0.000250657	-9.518	-9.564	-9.445	-12.14	-8.599	-11.962	0.46569	0.434493	0.515198	-1.31252	1.08895	-1.19181
hsa-miR-501-5p-4373226	0.000829196	0.000841937	0.00190367	0.000648323	0.000585518	0.000139931	-10.236	-10.214	-9.037	-10.591	-10.738	-12.803	0.297875	0.315724	1.2706	0.00987059	-0.109388	-1.78468
hsa-miR-502-3p-4395194	2.93964e-05	0.000308167	0.000219423	0.000184896	7.70379e-06	0.000432804	-15.054	-11.664	-12.154	-12.401	-16.986	-11.174	-0.796638	0.691161	0.476111	0.367707	-1.64455	0.906212
hsa-miR-502-5p-4373227	6.29222e-06	7.46721e-06	5.12151e-06	0.000175529	7.70379e-06	0.000164116	-17.278	-17.031	-17.575	-12.476	-16.986	-12.573	-0.667913	-0.56638	-0.789999	1.30602	-0.547882	1.26615
hsa-miR-503-4373228	6.29222e-06	0.000151857	5.12151e-06	0.000303293	0.000357195	0.000460663	-17.278	-12.685	-17.575	-11.687	-11.451	-11.084	-1.22024	0.314697	-1.3195	0.648219	0.727088	0.849737
hsa-miR-509-5p-4395346	2.39602e-05	7.46721e-06	5.12151e-06	6.87157e-05	7.70379e-06	8.29154e-05	-15.349	-17.031	-17.575	-13.829	-16.986	-13.558	0.213898	-0.752377	-1.06489	1.08711	-0.726526	1.24279
hsa-miR-511-4373236	6.29222e-06	7.46721e-06	5.12151e-06	8.02537e-06	7.70379e-06	0.000267718	-17.278	-17.031	-17.575	-16.927	-16.986	-11.867	-0.460315	-0.346693	-0.596938	-0.298852	-0.325993	2.02879
hsa-miR-512-3p-4381034	0.000108126	7.46721e-06	5.12151e-06	8.02537e-06	7.70379e-06	7.7359e-06	-13.175	-17.031	-17.575	-16.927	-16.986	-16.98	2.01874	-0.361284	-0.697055	-0.297092	-0.333508	-0.329805
hsa-miR-517b-4373244	6.29222e-06	7.46721e-06	6.66483e-06	8.02537e-06	7.70379e-06	7.7359e-06	-17.278	-17.031	-17.195	-16.927	-16.986	-16.98	-1.52936	0.25389	-0.930129	1.00473	0.578774	0.622091
hsa-miR-518b-4373246	6.29222e-06	7.46721e-06	5.12151e-06	1.9048e-05	7.70379e-06	0.000151541	-17.278	-17.031	-17.575	-15.68	-16.986	-12.688	-0.581786	-0.447695	-0.743021	0.285736	-0.423265	1.91003
hsa-miR-518d-3p-4373248	3.29354e-05	7.46721e-06	5.12151e-06	8.02537e-06	7.70379e-06	7.7359e-06	-14.89	-17.031	-17.575	-16.927	-16.986	-16.98	1.9727	-0.320838	-0.903594	-0.209428	-0.272632	-0.266204
hsa-miR-518f-4395499	6.29222e-06	0.000103506	5.12151e-06	2.91934e-05	9.79176e-06	2.99933e-05	-17.278	-13.238	-17.575	-15.064	-16.64	-15.025	-0.889361	1.54713	-1.06848	0.445887	-0.504588	0.469407
hsa-miR-519a-4395526	1.91274e-05	7.46721e-06	6.33191e-05	8.02537e-06	7.70379e-06	1.30916e-05	-15.674	-17.031	-13.947	-16.927	-16.986	-16.221	0.381857	-0.752016	1.82489	-0.665116	-0.714415	-0.0752016
hsa-miR-519d-4395514	6.29222e-06	7.46721e-06	5.12151e-06	8.02537e-06	3.27079e-05	7.7359e-06	-17.278	-17.031	-17.575	-16.927	-14.9	-16.98	-0.520753	-0.261513	-0.83247	-0.15236	1.97508	-0.207986
hsa-miR-519e-4395481	6.29222e-06	7.46721e-06	5.12151e-06	1.73224e-05	1.10929e-05	7.7359e-06	-17.278	-17.031	-17.575	-15.817	-16.46	-16.98	-0.669721	-0.276952	-1.142	1.6535	0.631027	-0.195854
hsa-miR-520a-3p-4373268	6.29222e-06	7.46721e-06	5.12151e-06	6.7255e-05	7.70379e-06	7.7359e-06	-17.278	-17.031	-17.575	-13.86	-16.986	-16.98	-0.481238	-0.301047	-0.697905	2.01225	-0.268219	-0.263842
hsa-miR-520f-4373256	6.29222e-06	0.000100258	5.12151e-06	8.02537e-06	7.70379e-06	7.7359e-06	-17.278	-13.284	-17.575	-16.927	-16.986	-16.98	-0.484027	2.01688	-0.669999	-0.264242	-0.301186	-0.297429
hsa-miR-523-4395497	1.16768e-05	0.000184128	5.12151e-06	8.86161e-06	0.000125502	5.08991e-05	-16.386	-12.407	-17.575	-16.784	-12.96	-14.262	-0.615282	1.23428	-1.16797	-0.800284	0.97723	0.37202
hsa-miR-524-5p-4395174	6.29222e-06	7.46721e-06	5.12151e-06	3.49584e-05	7.70379e-06	7.7359e-06	-17.278	-17.031	-17.575	-14.804	-16.986	-16.98	-0.505891	-0.257141	-0.804994	1.98563	-0.211823	-0.20578
hsa-miR-525-5p-4378088	6.29222e-06	7.46721e-06	5.12151e-06	2.4788e-05	7.70379e-06	7.7359e-06	-17.278	-17.031	-17.575	-15.3	-16.986	-16.98	-0.526309	-0.216543	-0.89878	1.95432	-0.160108	-0.152584
hsa-miR-532-3p-4395466	0.00723395	0.00732477	0.00803214	0.00481583	0.00622375	0.00467765	-7.111	-7.093	-6.96	-7.698	-7.328	-7.74	0.638594	0.693158	1.09632	-1.14078	-0.0191982	-1.26809
hsa-miR-532-5p-4380928	0.0211823	0.017313	0.0188146	0.0188538	0.0131938	0.0282031	-5.561	-5.852	-5.732	-5.729	-6.244	-5.148	0.417892	-0.392819	-0.0585049	-0.0501471	-1.48491	1.56849
hsa-miR-539-4378103	0.00229069	0.00428943	0.00258074	0.00295628	0.00149566	0.00301213	-8.77	-7.865	-8.598	-8.402	-9.385	-8.375	-0.405396	1.39158	-0.0638706	0.32531	-1.62655	0.378921
hsa-miR-542-3p-4378101	6.29222e-06	7.46721e-06	5.12151e-06	9.46525e-05	0.000360428	7.7359e-06	-17.278	-17.031	-17.575	-13.367	-11.438	-16.98	-0.648918	-0.552739	-0.764567	0.873986	1.62512	-0.53288
hsa-miR-545-4395378	8.30304e-05	7.46721e-06	0.000518632	0.000174075	0.00102582	0.000594927	-13.556	-17.031	-10.913	-12.488	-9.929	-10.715	-0.428872	-1.7627	0.585605	-0.0189359	0.963299	0.661604
hsa-miR-548c-5p-4395540	6.29222e-06	7.46721e-06	0.000113423	0.000107379	7.70379e-06	7.7359e-06	-17.278	-17.031	-13.106	-13.185	-16.986	-16.98	-0.747634	-0.625903	1.30848	1.26955	-0.603726	-0.600769
hsa-miR-548d-3p-4381008	6.29222e-06	0.000401865	5.12151e-06	8.02537e-06	7.70379e-06	7.7359e-06	-17.278	-11.281	-17.575	-16.927	-16.986	-16.98	-0.459595	2.03057	-0.58292	-0.313848	-0.338347	-0.335856
hsa-miR-548d-5p-4395348	2.73329e-05	7.46721e-06	0.000106048	8.02537e-06	7.70379e-06	7.7359e-06	-15.159	-17.031	-13.203	-16.927	-16.986	-16.98	0.564948	-0.62513	1.80843	-0.559015	-0.596522	-0.592708
hsa-miR-574-3p-4395460	0.0241975	0.028577	0.0251203	0.0390103	0.0334929	0.0392544	-5.369	-5.129	-5.315	-4.68	-4.9	-4.671	-1.16629	-0.385148	-0.990536	1.07625	0.360195	1.10554
hsa-miR-576-3p-4395462	0.000387639	0.000631469	0.000543286	0.00031992	0.000298289	0.000326869	-11.333	-10.629	-10.846	-11.61	-11.711	-11.579	-0.108136	1.46692	0.98143	-0.727869	-0.953836	-0.658513
hsa-miR-576-5p-4395461	6.29222e-06	7.46721e-06	5.12151e-06	8.02537e-06	0.000172993	7.7359e-06	-17.278	-17.031	-17.575	-16.927	-12.497	-16.98	-0.467482	-0.338707	-0.622324	-0.284486	2.02512	-0.312118
hsa-miR-579-4395509	0.000983355	0.000500272	0.0006891	0.000207299	0.000665626	0.000341933	-9.99	-10.965	-10.503	-12.236	-10.553	-11.514	1.20325	-0.00599454	0.567001	-1.58235	0.504988	-0.686891
hsa-miR-582-3p-4395510	0.000427437	0.000137146	0.000422137	8.02537e-06	7.70379e-06	1.19552e-05	-11.192	-12.832	-11.21	-16.927	-16.986	-16.352	1.08554	0.503334	1.07915	-0.950401	-0.971346	-0.746274
hsa-miR-582-5p-4395175	0.000628848	0.00199002	0.000720357	0.00134237	0.0010082	0.00018644	-10.635	-8.973	-10.439	-9.541	-9.954	-12.389	-0.265637	1.14412	-0.0993842	0.662326	0.312007	-1.75343
hsa-miR-589-4395520	5.0268e-05	7.46721e-06	5.12151e-06	8.02537e-06	7.70379e-06	7.7359e-06	-14.28	-17.031	-17.575	-16.927	-16.986	-16.98	1.99832	-0.341155	-0.803778	-0.252713	-0.302887	-0.297785
hsa-miR-590-5p-4395176	0.0331695	0.0416656	0.0329632	0.0352313	0.0575915	0.0343392	-4.914	-4.585	-4.923	-4.827	-4.118	-4.864	-0.666863	0.383726	-0.695603	-0.389048	1.87499	-0.507199
hsa-miR-597-4380960	0.000535435	0.000279087	0.000770456	0.000290133	7.70379e-06	7.7359e-06	-10.867	-11.807	-10.342	-11.751	-16.986	-16.98	0.741599	0.432485	0.914242	0.4509	-1.2706	-1.26863
hsa-miR-598-4395179	0.00342662	0.00186838	0.00486954	0.00238136	0.00434027	0.00268474	-8.189	-9.064	-7.682	-8.714	-7.848	-8.541	0.284502	-1.36775	1.24186	-0.706848	0.928407	-0.380175
hsa-miR-616-4395525	6.29222e-06	2.6994e-05	5.12151e-06	3.20348e-05	7.70379e-06	7.7359e-06	-17.278	-15.177	-17.575	-14.93	-16.986	-16.98	-0.696291	1.15471	-0.957951	1.37232	-0.439036	-0.43375
hsa-miR-618-4380996	0.000203738	7.46721e-06	3.51041e-05	1.00601e-05	3.64935e-05	3.35111e-05	-12.261	-17.031	-14.798	-16.601	-14.742	-14.865	1.64891	-1.17154	0.148808	-0.917288	0.18192	0.109192
hsa-miR-625-4395542	0.000480226	0.00034936	0.000406347	0.000287729	0.000385495	0.000212242	-11.024	-11.483	-11.265	-11.763	-11.341	-12.202	1.17341	0.0719886	0.595106	-0.599905	0.412735	-1.65334
hsa-miR-627-4380967	6.29222e-06	7.46721e-06	5.12151e-06	8.02537e-06	4.521e-05	7.7359e-06	-17.278	-17.031	-17.575	-16.927	-14.433	-16.98	-0.50427	-0.287276	-0.76519	-0.19591	1.99512	-0.242471
hsa-miR-628-5p-4395544	0.00100611	0.00125248	0.000379135	0.000325061	0.000189962	0.000661028	-9.957	-9.641	-11.365	-11.587	-12.362	-10.563	0.91836	1.22208	-0.434911	-0.648282	-1.39316	0.335915
hsa-miR-636-4395199	0.000197481	0.000254685	0.000506904	0.000398537	0.000225435	0.000105754	-12.306	-11.939	-10.946	-11.293	-12.115	-13.207	-0.424784	0.0359916	1.28272	0.847058	-0.18498	-1.55601
hsa-miR-642-4380995	6.29222e-06	9.69769e-05	5.12151e-06	0.00029664	0.000103578	7.7359e-06	-17.278	-13.332	-17.575	-11.719	-13.237	-16.98	-0.887053	0.663244	-1.00374	1.29696	0.700567	-0.769976
hsa-miR-651-4381007	6.29222e-06	7.46721e-06	5.12151e-06	8.02537e-06	7.70379e-06	0.000105608	-17.278	-17.031	-17.575	-16.927	-16.986	-13.209	-0.476551	-0.325061	-0.658708	-0.261275	-0.297461	2.01906
hsa-miR-652-4395463	0.00452458	0.00829812	0.00527359	0.00994371	0.00889987	0.011462	-7.788	-6.913	-7.567	-6.652	-6.812	-6.447	-1.42927	0.220251	-1.01265	0.71228	0.410653	1.09874
hsa-miR-654-3p-4395350	6.29222e-06	7.46721e-06	5.12151e-06	1.34224e-05	7.70379e-06	7.7359e-06	-17.278	-17.031	-17.575	-16.185	-16.986	-16.98	-0.587383	-0.0543141	-1.22836	1.7715	0.0428038	0.0557529
hsa-miR-655-4381015	0.000167913	0.000168379	0.00010994	0.000151962	0.000128852	0.000570297	-12.54	-12.536	-13.151	-12.684	-12.922	-10.776	-0.124193	-0.11947	-0.845735	-0.294246	-0.575305	1.95895
hsa-miR-660-4380925	0.0135178	0.0118497	0.0123017	0.0102374	0.0147106	0.0102588	-6.209	-6.399	-6.345	-6.61	-6.087	-6.607	0.7951	-0.108603	0.148239	-1.11219	1.37537	-1.09792
hsa-miR-671-3p-4395433	0.00237806	0.00203325	0.00191957	0.00103439	0.00178854	0.00258611	-8.716	-8.942	-9.025	-9.917	-9.127	-8.595	0.723731	0.239339	0.0614422	-1.85041	-0.157178	0.983075
hsa-miR-672-4395438	5.47417e-05	7.46721e-06	5.12151e-06	8.02537e-06	7.70379e-06	7.7359e-06	-14.157	-17.031	-17.575	-16.927	-16.986	-16.98	2.00173	-0.344188	-0.78823	-0.259297	-0.307456	-0.302559
hsa-miR-708-4395452	0.0265527	0.0211676	0.0150093	0.0221584	0.024332	0.0253302	-5.235	-5.562	-6.058	-5.496	-5.361	-5.303	0.898135	-0.199772	-1.8651	0.0218238	0.475088	0.669824
hsa-miR-744-4395435	0.0191038	0.013443	0.0160754	0.0242142	0.0217175	0.0175669	-5.71	-6.217	-5.959	-5.368	-5.525	-5.831	0.191393	-1.47209	-0.625582	1.3135	0.798382	-0.205611
hsa-miR-758-4395180	0.000309666	0.000408041	6.89543e-05	8.02537e-06	0.00113036	0.000238289	-11.657	-11.259	-13.824	-16.927	-9.789	-12.035	0.37066	0.530173	-0.497843	-1.74148	1.11933	0.219163
hsa-miR-872-4395375	6.29222e-06	7.46721e-06	5.12151e-06	4.1804e-05	7.70379e-06	7.7359e-06	-17.278	-17.031	-17.575	-14.546	-16.986	-16.98	-0.497704	-0.272277	-0.768764	1.99568	-0.231207	-0.225731
hsa-miR-885-5p-4395407	0.000988823	0.000164116	0.000314642	0.00080708	0.000881959	7.07456e-05	-9.982	-12.573	-11.634	-10.275	-10.147	-13.787	0.916062	-0.75818	-0.151421	0.726732	0.809443	-1.54264
hsa-miR-886-3p-4395305	0.00506929	0.00215963	0.00380998	0.00516864	0.00551662	0.00373675	-7.624	-8.855	-8.036	-7.596	-7.502	-8.064	0.638831	-1.80215	-0.178132	0.694353	0.880748	-0.233654
hsa-miR-886-5p-4395304	0.017289	0.0210505	0.0168046	0.0230834	0.0209196	0.0229558	-5.854	-5.57	-5.895	-5.437	-5.579	-5.445	-1.12543	0.301453	-1.33142	0.969675	0.256235	0.929482
hsa-miR-889-4395313	0.000381772	0.000473614	5.82251e-05	2.80041e-05	7.70379e-06	9.95651e-05	-11.355	-11.044	-14.068	-15.124	-16.986	-13.294	1.01091	1.14819	-0.186645	-0.652779	-1.47469	0.15501
hsa-miR-9-4373285	0.000858437	0.00087526	0.000695337	0.00290348	0.00121992	0.00153665	-10.186	-10.158	-10.49	-8.428	-9.679	-9.346	-0.628662	-0.591329	-1.03399	1.71532	0.047333	0.49133
hsa-miR-92a-4395169	0.0527751	0.0599125	0.052556	0.0452167	0.0430752	0.0481607	-4.244	-4.061	-4.25	-4.467	-4.537	-4.376	0.453896	1.51202	0.419203	-0.835516	-1.24026	-0.309343
hsa-miR-93-4373302	0.150205	0.17242	0.158	0.109956	0.124223	0.111801	-2.735	-2.536	-2.662	-3.185	-3.009	-3.161	0.533977	1.26014	0.800357	-1.10809	-0.465861	-1.02052
hsa-miR-95-4373011	1.98844e-05	8.60138e-06	7.5404e-05	8.02537e-06	0.000161744	7.7359e-06	-15.618	-16.827	-13.695	-16.927	-12.594	-16.98	-0.0945629	-0.737449	0.927992	-0.790624	1.51345	-0.818806
hsa-miR-96-4373372	0.000388984	0.000157649	0.000366728	0.000843105	0.00043915	0.000504101	-11.328	-12.631	-11.413	-10.212	-11.153	-10.954	-0.0585543	-1.71118	-0.166362	1.3569	0.163402	0.415799
hsa-miR-98-4373009	0.00189314	0.000247206	0.00179849	0.00195042	0.00305418	0.00230663	-9.045	-11.982	-9.119	-9.002	-8.355	-8.76	0.254333	-1.99446	0.197672	0.287257	0.78265	0.472551
hsa-miR-99a-4373008	0.00961165	0.00867452	0.00516864	0.0169802	0.0159754	0.0176278	-6.701	-6.849	-7.596	-5.88	-5.968	-5.826	-0.328017	-0.538174	-1.5989	0.837791	0.712833	0.914471
hsa-miR-99b-4373007	0.00408344	0.00554345	0.00471019	0.00436138	0.0044592	0.00614658	-7.936	-7.495	-7.73	-7.841	-7.809	-7.346	-1.07594	0.87535	-0.164451	-0.655591	-0.514001	1.53463
